# Supplementary material for: Semantic clustering analysis of E3-ubiquitin ligases in gastrointestinal tract defines genes ontology clusters with tissue expression patterns
Source: BMC Gastroenterol. 2022 Apr 12;22:186. doi: 10.1186/s12876-022-02265-2 (PMC9006408; doi:10.1186/s12876-022-02265-2)
Supplement: Supplementary file 1 — Additional file 1. Expression profiling of Ub-ligases and ubiquitination-related genes in stomach, small intestine and colon of WT mice. [file 12876_2022_2265_MOESM1_ESM.xlsx]

## Sheet: all genes_organs
				Small intestine		Colon		Stomach
		Gen	Symbol	WT1	WT2	WT1	WT2	WT1	WT2
		RIKEN cDNA 6430527G18 gene	6430527G18 Rik	0	0	0.000524728	0	0.000163758	0.00419782
		Autoimmune regulator (autoimmune polyendocrinopathy candidiasis ectodermal dystrophy)	Aire	0.00022999	0.00822286	0.00899823	0.00725834	0.000163758	0.000164897
		Autocrine motility factor receptor	Amfr	23.6514	7.69465	5.51689	7.2293	11.9908	3.01855
		Anaphase promoting complex subunit 10	Anapc10	2.20971	1.9915	1.38882	2.68302	1.10485	0.604518
		Anaphase promoting complex subunit 11	Anapc11	4.23939	4.76956	1.91038	5.87202	0.102511	0.0261663
		Anaphase promoting complex subunit 13	Anapc13	6.56073	20.0267	10.3665	22.688	10.8067	6.79209
		Anaphase promoting complex subunit 2	Anapc2	0	0.00839564	0	0.670754	0	0.000164897
		Anaphase promoting complex subunit 4	Anapc4	0.104665	0.259509	0.0519712	0.454974	0	0.111403
		Anaphase-promoting complex subunit 5	Anapc5	10.2949	0.0300572	7.91098	12.8514	5.2193	4.38889
		Anaphase promoting complex subunit 7	Anapc7	1.68629	0	1.83255	2.75845	1.20068	1.19239
		Ankyrin repeat and IBR domain containing 1	Ankib1	0	1.03804	3.76815	5.40336	1.92366	0.808801
		Adenomatosis polyposis coli 2	Apc2	0.0724865	0.167689	0.0359929	0.127084	0.2022	0.0274672
		Ariadne ubiquitin-conjugating enzyme E2 binding protein homolog 1 (Drosophila)	Arih1	0.243815	7.48424	12.2428	14.6604	0.00851284	6.38133
		Ariadne homolog 2 (Drosophila)	Arih2	6.12138	5.75117	5.63282	9.02456	6.79209	2.38478
		Ankyrin repeat and SOCS box-containing 1	Asb1	0	0.000275408	0.000524728	0.00018681	0.000163758	0.000164897
		Ankyrin repeat and SOCS box-containing 11	Asb11	0.127084	0.694408	0.43644	0.533609	0.315094	0.0904871
		Ankyrin repeat and SOCS box-containing 18	Asb18	0.0370048	0.0465155	0.0719858	0.0478233	0	0.000164897
		Ankyrin repeat and SOCS box-containing 2	Asb2	1.93704	0.942037	0.298098	0.770494	0.903663	0.248938
		Ankyrin repeat and SOCS box-containing 3	Asb3	0.494436	0.65695	0.929068	1.00965	0.114535	0.412898
		Ankyrin repeat and SOCS box-containing 9	Asb9	0.0292353	0.0292353	0.0347669	0.103224	0.0032482	0.000164897
		Alpha thalassemia/mental retardation syndrome X-linked homolog (human)	Atrx	0.000150688	0.382586	0.0098467	0.112178	0	0.153239
		BRCA1 associated RING domain 1	Bard1	1.91038	0.988872	0.916277	1.25167	0.471019	0.148019
		Bcl6 interacting corepressor	Bcor	0.814426	3.4674	1.418	2.81641	0.694408	1.05253
		Bifunctional apoptosis regulator	Bfar	0.0657829	1.20904	0.961832	1.87106	0.000163758	0.442533
		Baculoviral IAP repeat-containing 2	Birc2	5.67199	5.32897	2.04749	4.23939	2.57372	1.14382
		Baculoviral IAP repeat-containing 3	Birc3	3.4674	4.7039	1.8199	3.21286	0.0182477	0.407213
		Baculoviral IAP repeat-containing 7 (livin)	Birc7	0.0055008	0.0155586	0.00509697	0.0163321	0.000163758	0.00425642
		Bmi1 polycomb ring finger oncogene	Bmi1	5.04151	2.75845	2.9977	3.34929	2.77763	2.11969
		BRCA1 associated protein	Brap	1.59533	0.694408	0.552427	0.792156	1.28686	0.579892
		Breast cancer 1	Brca1	0.541058	0.64343	0.167689	0.359448	0.0221562	0.0705044
		Breast cancer 2	Brca2	1.12807	0.872881	0.439476	0.942037	0.287943	0.171212
		BRCA1/BRCA2-containing complex, subunit 3	Brcc3	12.3279	9.8073	7.91098	13.3046	7.966	4.29857
		BTB (POZ) domain containing 2	Btbd2	7.33022	6.38133	4.90365	7.03162	3.90103	1.54099
		Beta-transducin repeat containing protein	Btrc	0.418662	0.680118	0.347204	1.03087	0.0793215	0.296038
		Casitas B-lineage lymphoma	Cbl	6.60636	5.07658	5.91286	7.69465	2.89559	1.66308
		Casitas B-lineage lymphoma b	Cblb	1.36024	6.16395	5.47879	5.71145	0.424506	1.85814
		Casitas B-lineage lymphoma c	Cblc	6.16395	5.04151	4.48111	5.91286	3.16862	1.60643
		Casitas B-lineage lymphoma-like 1	Cbll1	0.0201072	1.83255	4.18102	2.72047	0.000163758	0.713931
		Chromobox homolog 8 (Drosophila Pc class)	Cbx8	0.421574	0.359448	0.183501	0.187356	0.159746	0.104665
		Cyclin B1 interacting protein 1	Ccnb1ip1	0.0259856	0.119398	0.141009	0.184777	0.000163758	0.0179965
		Cyclin F	Ccnf	0.66152	0.66152	0.356965	0.335377	0.0468391	0.0284359
		CDC16 cell division cycle 16 homolog (S. cerevisiae)	Cdc16	2.46888	1.85814	1.57337	2.79695	1.51977	1.02374
		Cell division cycle 20 homolog (S. cerevisiae)	Cdc20	0.00677227	0.176025	0.0284359	0.164238	0.0519712	0.0239116
		CDC23 (cell division cycle 23, yeast, homolog)	Cdc23	2.6278	1.7579	1.83255	2.22508	2.91573	0.903663
		Cell division cycle 26	Cdc26	0.000521103	0.0167913	0.00204152	0.0107752	0.000163758	0.00153649
		Cell division cycle 27 homolog (S. cerevisiae)	Cdc27	5.79118	11.0338	6.07909	8.42021	2.40137	3.10341
		Cell division cycle 34 homolog (S. cerevisiae)	Cdc34	6.60636	5.71145	2.53829	4.45016	4.26888	3.03955
		Cadherin 1	Cdh1	79.0041	36.8567	14.7624	25	39.5021	12.9408
		Cell growth regulator with ring finger domain 1	Cgrrf1	1.58431	3.01855	1.02374	2.20971	0.283979	0.484261
		Checkpoint with forkhead and ring finger domains	Chfr	8.77778	4.2101	2.30355	4.09498	3.6906	1.19239
		Cytokine inducible SH2-containing protein	Cish	2.75845	1.14382	0.398833	0.968522	2.75845	1.26038
		CCR4-NOT transcription complex, subunit 4	Cnot4	5.29216	11.1105	8.42021	13.4904	2.38478	3.32616
		Cereblon	Crbn	12.4137	6.0371	2.41807	4.38889	3.19066	1.54099
		Cullin 1	Cul1	17.1943	9.87552	5.87202	10.9576	7.74817	2.75845
		Cullin 2	Cul2	2.25614	2.68302	2.11969	3.44345	0.278135	1.3697
		Cullin 3	Cul3	3.25771	9.8073	4.90365	7.58872	0.0340514	3.19066
		Cullin 4A	Cul4a	14.3587	5.18325	5.2556	7.33022	9.94421	3.30318
		Cullin 4B	Cul4b	2.70168	4.06669	3.06069	5.29216	2.30355	2.24056
		Cullin 5	Cul5	8.90031	5.40336	4.01071	8.36205	4.38889	2.72047
		Cullin 7	Cul7	0.0106268	0.025275	0.00164677	0.00557758	0.00577428	0.00513242
		DC-STAMP domain containing 1	Dcst1	0.107608	0.232267	0.0335826	0.0249271	0.00710897	0.00485557
		DET1 and DDB1 associated 1	Dda1	2.50334	4.0386	3.54026	3.32616	1.66308	1.09722
		Damage specific DNA binding protein 1	Ddb1	25.7028	20.0267	11.344	14.5592	0.0402144	5.95399
		Damage specific DNA binding protein 2	Ddb2	0.803214	0.608722	0.33076	0.647906	0.310756	0.229069
		De-etiolated homolog 1 (Arabidopsis)	Det1	0.000150688	0.0815516	0.0147193	0.0107752	0.000163758	0.0092512
		Diablo homolog (Drosophila)	Diablo	8.07721	3.66511	2.836	6.33725	5.83146	2.75845
		Denticleless homolog (Drosophila)	Dtl	0.0203879	0.158643	0.0553166	0.1011	0.00741086	0.0104081
		Deltex 3 homolog (Drosophila)	Dtx3	0.000919958	0.0171441	0.00329354	0.0101939	0.00129203	0.0152384
		Deltex 4 homolog (Drosophila)	Dtx4	0.433426	0.454974	0.16538	0.252413	0.552427	0.567958
		DAZ interacting protein 3, zinc finger	Dzip3	0.808801	0.317286	0.564035	0.922651	0.439476	0.170029
		Ectodermal-neural cortex 1	Enc1	1.04526	1.36024	0.372124	0.704102	2.55594	1.468
		Excision repaiross-complementing rodent repair deficiency, complementation group 8	Ercc8	0.708999	0.99575	0.739108	0.942037	0.770494	0.315094
		Fanconi anemia, complementation group L	Fancl	1.34151	0.903663	1.00965	1.25167	0.652412	0.306478
		F-box and leucine-rich repeat protein 12	Fbxl12	0.00437608	0.0560888	0.00893607	0.0129928	0.000163758	0.0110016
		F-box and leucine-rich repeat protein 14	Fbxl14	2.836	4.2101	1.26038	2.38478	1.27797	0.955188
		F-box and leucine-rich repeat protein 17	Fbxl17	2.70168	1.42786	1.49885	1.51977	2.52076	0.916277
		F-box and leucine-rich repeat protein 18	Fbxl18	4.23939	2.41807	1.68629	2.27183	1.79484	0.713931
		F-box and leucine-rich repeat protein 2	Fbxl2	0.00658709	0.0553166	0.0135445	0.0251004	0.0077793	0.00185271
		F-box and leucine-rich repeat protein 3	Fbxl3	3.74212	4.73661	1.85814	2.9977	0.0280444	0.477594
		F-box and leucine-rich repeat protein 4	Fbxl4	0.968522	1.6176	0.849012	1.88407	0.156459	0.600342
		F-box and leucine-rich repeat protein 5	Fbxl5	35.1111	25.7028	9.34281	14.4586	8.53775	4.41942
		F-box protein 11	Fbxo11	9.02456	9.34281	3.76815	6.98304	5.32897	2.79695
		F-box protein 17	Fbxo17	0.0139253	0.0452436	0.0221562	0.0452436	0.0923884	0.0388446
		F-box protein 18	Fbxo18	1.62885	1.29581	1.18415	1.60643	0.723897	0.560139
		F-box protein 2	Fbxo2	0.054555	0.0936781	0.106126	0.106126	0.0446207	0.0584706
		F-box protein 21	Fbxo21	0.891222	0.494436	0.548611	0.929068	1.80733	0.67542
		F-box protein 22	Fbxo22	1.57337	1.92366	0.734002	1.26914	0.0862015	0.283979
		F-box protein 25	Fbxo25	32.5335	29.3209	22.5313	29.937	6.29347	3.4674
		F-box protein 27	Fbxo27	0.854917	1.24303	1.57337	0.630189	1.07464	0.387927
		F-box protein 3	Fbxo3	11.908	5.63282	4.6714	5.9954	9.53912	3.74212
		F-box protein 30	Fbxo30	7.12977	2.41807	2.30355	4.41942	3.90103	1.53034
		F-box protein 31	Fbxo31	0.567958	0.33771	0.321715	0.552427	0.571908	0.276214
		F-box protein 32	Fbxo32	0.814426	3.01855	5.32897	10.4386	1.3697	3.34929
		F-box protein 33	Fbxo33	8.30429	1.4885	1.47822	2.04749	4.35857	0.825795
		F-box protein 4	Fbxo4	1.62885	2.97699	0.739108	1.85814	0.264962	0.445611
		F-box protein 43	Fbxo43	0.0151332	0.0388446	0.0588773	0.0886249	0.00333952	0.0110781
		F-box protein 44	Fbxo44	0.00352993	0.0165601	0.00103501	0.00320348	0.00589561	0.0108501
		F-box protein 5	Fbxo5	1.34151	1.03804	0.494436	0.975258	0.393342	0.230663
		F-box protein 6	Fbxo6	1.468	1.83255	0.387927	1.64018	0.0560888	0.304361
		F-box protein 7	Fbxo7	1.02374	1.62885	0.666121	1.20904	0.94859	0.759887
		F-box protein 9	Fbxo9	12.7627	11.8257	8.36205	10.8819	13.6787	6.25
		F-box and WD-40 domain protein 10	Fbxw10	0.0502009	0.0695337	0.112178	0.159746	0.0425074	0.0288328
		F-box and WD-40 domain protein 11	Fbxw11	12.5	6.47041	5.00669	5.95399	2.46888	1.91038
		F-box and WD-40 domain protein 2	Fbxw2	7.17936	5.55527	5.83146	11.5824	6.07909	3.63979
		F-box and WD-40 domain protein 20	Fbxw20	0.0434005	0.0626673	0.0923884	0.118574	0	0.00569478
		F-box and WD-40 domain protein 4	Fbxw4	2.04749	3.01855	2.55594	3.61465	2.50334	1.45786
		F-box and WD-40 domain protein 5	Fbxw5	0.396078	2.09051	0.922651	4.0386	0.0203879	1.67465
		F-box and WD-40 domain protein 7	Fbxw7	0.427458	0.625836	0.480916	0.670754	0.276214	0.255936
		F-box and WD-40 domain protein 8	Fbxw8	2.836	1.93704	1.418	1.87106	2.95643	0.961832
		Feminization 1 homolog b (C. elegans)	Fem1b	0.820091	1.37922	0.579892	1.68629	0.186062	0.548611
		Giant axonal neuropathy	Gan	0.621513	1.15978	0.361948	1.3697	0.328475	0.222805
		HECT domain and ankyrin repeat containing, E3 ubiquitin protein ligase 1	Hace1	4.09498	2.45183	1.30482	1.44779	0.929068	0.684848
		HECT domain containing 1	Hectd1	19.751	12.5	8.71715	11.908	10.7321	6.29347
		HECT domain containing 2	Hectd2	0.43644	0.587987	0.340059	0.666121	0.537321	0.255936
		HECT domain containing 3	Hectd3	25.1739	12.5	5.07658	7.08052	4.93776	0.99575
		HECT, C2 and WW domain containing E3 ubiquitin protein ligase 1	Hecw1	0.0771525	0.0452436	0.24213	0.272411	0.0523327	0.0294387
		Hect (homologous to the E6-AP (UBE3A) carboxyl terminus) domain and RCC1	Herc1	10.5112	5.51689	2.20971	3.16862	5.91286	1.65159
		Hect (homologous to the E6-AP (UBE3A) carboxyl terminus) domain and RCC1 (CHC1)-like domain (RLD) 2	Herc2	0.00205572	3.14674	0.0605326	0.235509	0.0002332	0.291963
		Hect domain and RLD 3	Herc3	0.430432	0.200803	0.259509	0.280069	0.4044	0.439476
		Hect domain and RLD 4	Herc4	0.00839564	1.47822	0.296038	0.412898	0.000163758	0.312918
		Hect domain and RLD 6	Herc6	4.26888	1.8453	0.418662	0.797666	0.000163758	0.209331
		Helicase-like transcription factor	Hltf	0.0259856	1.8199	0.704102	1.69802	0.000163758	0.587987
		HECT, UBA and WWE domain containing 1	Huwe1	13.2127	6.88691	4.29857	7.2293	7.85633	4.23939
		Interleukin-1 receptor-associated kinase 1	Irak1	5.18325	2.10505	2.55594	3.63979	11.5023	3.125
		Itchy, E3 ubiquitin protein ligase	Itch	34.3885	20.5898	9.60547	12.2428	14.6604	4.90365
		Kelch repeat and BTB (POZ) domain containing 10	Kbtbd10	0.0904871	0.0311172	0.0488281	0.122755	0.0338161	0.00951129
		Kelch repeat and BTB (POZ) domain containing 7	Kbtbd7	3.01855	3.66511	4.12346	4.86978	2.13444	2.06173
		Potassium channel tetramerisation domain containing 10	Kctd10	11.2656	3.66511	3.34929	6.42571	9.87552	2.81641
		Potassium channel tetramerisation domain containing 13	Kctd13	0.0014739	0.0166753	0.0029478	0.0324386	0.000163758	0.00488934
		Kelch-like ECH-associated protein 1	Keap1	0.0274672	0.0898621	0.0101235	0.0298496	0.0136388	0.0108501
		Kelch-like 12 (Drosophila)	Klhl12	0.161976	0.647906	0.0917503	0.55627	0.33076	0.340059
		Kelch-like 13 (Drosophila)	Klhl13	0.106865	0.153239	0.282017	0.61722	0.0572673	0.17481
		Kelch-like 2, Mayven (Drosophila)	Klhl2	10.5843	3.41967	3.6906	4.51228	7.27958	2.24056
		Kelch-like 20 (Drosophila)	Klhl20	0.396078	0.515433	0.298098	0.734002	0.205023	0.289946
		Kelch-like 21 (Drosophila)	Klhl21	0.430432	0.451831	0.143972	0.323953	0.3545	0.592077
		Kelch-like 22 (Drosophila)	Klhl22	0.17725	0.903663	0.291963	1.36024	0.0191549	0.427458
		Kelch-like 24 (Drosophila)	Klhl24	8.59714	5.2193	5.67199	6.60636	8.47878	3.76815
		Kelch-like 7 (Drosophila)	Klhl7	0.000150688	0.230663	0.0278507	0.504825	0.0014739	0.630189
		Kelch-like 9 (Drosophila)	Klhl9	0.0635421	2.97699	0.647906	3.10341	0.0364953	1.20068
		LIM domain only 7	Lmo7	42.3373	38.1565	41.7544	38.4219	21.4641	11.1105
		Ligand of numb-protein X 1	Lnx1	8.77778	4.7039	3.61465	4.01071	3.79436	1.60643
		Leucine rich repeat containing 41	Lrrc41	12.8514	11.5824	7.12977	9.87552	5.95399	3.76815
		Leucine rich repeat and sterile alpha motif containing 1	Lrsam1	0.282017	0.480916	0.160858	0.255936	0.306478	0.237147
		Listerin E3 ubiquitin protein ligase 1	Ltn1	0.283979	1.29581	0.797666	1.3697	0.0541782	0.909948
		Mucosa associated lymphoid tissue lymphoma translocation gene 1	Malt1	3.74212	2.30355	1.96408	2.41807	1.38882	0.407213
		Mitogen-activated protein kinase kinase kinase 1	Map3k1	0.0509016	0.312918	0.0206725	0.0446207	0.0956465	0.044931
		Membrane-associated ring finger (C3HC4) 1	March1	0.000150688	0.0333506	0.0177487	0.0229376	0	0.0227791
		Membrane-associated ring finger (C3HC4) 11	March11	0.00794276	0	0.0458751	0.103224	0	0.00516812
		Membrane-associated ring finger (C3HC4) 2	March2	12.8514	11.5023	262.079	13.5842	8.53775	5.91286
		Membrane-associated ring finger (C3HC4) 3	March3	0.000150688	0.0657829	0.0399366	0.114535	0.000163758	0.178483
		Membrane-associated ring finger (C3HC4) 5	March5	14.3587	24.8273	6.25	10.9576	1.57337	4.90365
		Membrane-associated ring finger (C3HC4) 6	March6	61.5572	19.6146	6.98304	8.77778	14.2595	3.54026
		Membrane-associated ring finger (C3HC4) 7	March7	0.00348133	3.41967	0.300171	0.445611	0.000163758	0.4044
		Membrane-associated ring finger (C3HC4) 8	March8	28.3221	13.3046		8.30429	11.344	3.19066
		Transformed mouse 3T3 cell double minute 2	Mdm2	14.9685	23.1647	16.6086	15.6041	7.91098	3.84733
		Transformed mouse 3T3 cell double minute 4	Mdm4	8.18996	5.75117	3.4674	6.69858	6.07909	1.91038
		Mex3 homolog A (C. elegans)	Mex3a	0.00131918	0.0372622	0.0018656	0.0235824	0.000163758	0.0149248
		Mex3 homolog C (C. elegans)	Mex3c	8.90031	4.83614	2.89559	5.14744	1.49885	1.9915
		Mex3 homolog D (C. elegans)	Mex3d	0.00816606	0.0377823	0.00557758	0.0383098	0.000207278	0.0471649
		Mahogunin, ring finger 1	Mgrn1	27.1684	19.4791	9.40779	12.4137	12.5	4.45016
		Mindbomb homolog 1 (Drosophila)	Mib1	0.814426	7.966	3.44345	8.02141	0.138107	3.49152
		Mindbomb homolog 2 (Drosophila)	Mib2	0.0107752	0.044931	0.00315938	0.0112328	0.00597791	0.00645153
		Midline 1	Mid1	0.372124	0.364466	0.312918	0.393342	0.229069	0.298098
		Midline 2	Mid2	2.9977	0.975258	1.38882	1.96408	5.71145	1.47822
		Makorin, ring finger protein, 1	Mkrn1	10.083	10.083	5.67199	10.2949	1.77013	1.10485
		Makorin, ring finger protein, 2	Mkrn2	3.2352	2.53829	2.09051	2.04749	2.73939	1.07464
		Menage a trois 1	Mnat1	0	0.00133759	0.000524728	0.00018681	0	0.000164897
		Male-specific lethal 2 homolog (Drosophila)	Msl2	7.966	0.410046	10.1532	15.283	0.596195	4.73661
		Mitochondrial ubiquitin ligase activator of NFKB 1	Mul1	7.80207	5.11189	2.31957	3.84733	3.08198	1.25167
		MYC binding protein 2	Mycbp2	3.2352	2.40137	1.78244	2.64608	2.91573	2.22508
		Myosin regulatory light chain interacting protein	Mylip	1.7579	2.30355	2.36831	2.43489	0.872881	0.491021
		Neural precursor cell expressed, developmentally down-regulated 4	Nedd4	33.2171	15.4963	21.9151	26.4255	50	15.4963
		Neural precursor cell expressed, developmentally down-regulated gene 4-like	Nedd4l	23.9816	11.344	10.5112	16.6086	7.33022	1.44779
		Neuralized homolog 1A (Drosophila)	Neurl1a	0.0261663	0.0618045	0.00991519	0.041345	0.0296434	0.0182477
		Nuclear transcription factor, X-box binding 1	Nfx1	2.85572	2.70168	1.12028	2.20971	2.41807	0.843147
		Nuclear transcription factor, X-box binding-like 1	Nfxl1	2.72047	0.647906	0.759887	0.728932	0.860863	0.4044
		NHL repeat containing 1	Nhlrc1	0.00242778	0.00419782	0.000524728	0.00284739	0.00202741	0.00414003
		Nitric oxide synthase interacting protein	Nosip	0.529924	0.471019	0.326206	0.393342	0.2022	0.191293
		Osteopetrosis associated transmembrane protein 1	Ostm1	3.34929	3.79436	2.31957	3.56489	2.45183	1.70983
		Parkinson disease (autosomal recessive, juvenile) 2, parkin	Park2	0.156459	0.191293	0.203607	0.377319	0.797666	0.445611
		Paired box gene 6	Pax6	0.458139	0.684848	0.280069	0.491021	0.377319	0.0560888
		Polycomb group ring finger 2	Pcgf2	5.9954	7.12977	8.18996	8.30429	10.0134	4.18102
		Polycomb group ring finger 3	Pcgf3	20.3063	23.8159	15.3893	19.8884	30.7786	12.4137
		Polycomb group ring finger 5	Pcgf5	6.65231	2.46888	2.46888	2.68302	2.43489	0.929068
		PDZ domain containing RING finger 3	Pdzrn3	0.0138291	0.0509016	0.0695337	0.0471649	0.00241101	0.0239116
		PDZ domain containing RING finger 4	Pdzrn4	0.00378329	0.0560888	0.0131742	0.111403	0.000264189	0.00573439
		Pellino 1	Peli1	18.4284	10.6579	6.33725	8.83883	2.27183	3.39605
		Pellino 2	Peli2	0.680118	0.749425	0.734002	1.12028	2.3357	1.23444
		Peroxisomal biogenesis factor 12	Pex12	0.122755	1.38882	0.270529	0.878952	0.0580668	0.306478
		Pleckstrin homology domain interacting protein	Phip	3.2352	1.49885	1.39848	1.74576	1.42786	0.866851
		PHD and ring finger domains 1	Phrf1	5.71145	2.50334	1.87106	3.44345	3.6906	1.06722
		Protein inhibitor of activated STAT 1	Pias1	3.10341	1.62885	2.27183	3.25771	1.54099	0.891222
		Protein inhibitor of activated STAT 2	Pias2	0.132481	2.10505	0.820091	2.89559	0.00228096	1.3697
		Protein inhibitor of activated STAT 4	Pias4	0.000150688	0.000275408	0.00212821	0.00018681	0.000163758	0.00149448
		Praja1, RING-H2 motif containing	Pja1	7.27958	15.283	2.20971	4.12346	0.526263	1.65159
		Praja 2, RING-H2 motif containing	Pja2	13.3972	6.25	4.48111	8.71715	12.5	4.7039
		Promyelocytic leukemia	Pml	0.837323	1.26038	0.137153	0.497875	0.0580668	0.401607
		Peroxisomal membrane protein 3	Pxmp3	0.044931	3.54026	0.285954	2.14928	0.000163758	0.831539
		RAD18 homolog (S. cerevisiae)	Rad18	1.26038	0.398833	0.579892	0.854917	0.621513	0.168855
		RAD51 homolog (S. cerevisiae)	Rad51	0.00209891	0.0126375	0.0874048	0.125335	0.000163758	0.00614597
		RAN binding protein 2	Ranbp2	6.29347	3.2352	2.09051	3.34929	1.49885	1.21744
		RanBP-type and C3HC4-type zinc finger containing 1	Rbck1	0.487629	3.10341	0.30861	1.38882	0.0705044	0.439476
		Ring-box 1	Rbx1	0.333061	0.367001	0.24213	0.4044	0.121907	0.122755
		RING CCCH (C3H) domains 1	Rc3h1	18.4284	12.7627	9.73956	13.5842	13.7738	5.59391
		Ring finger and CCCH-type zinc finger domains 2	Rc3h2	4.54366	3.95549	3.14674	3.66511	0.713931	1.68629
		Ring finger and CHY zinc finger domain containing 1	Rchy1	10.6579	4.0386	4.86978	6.42571	11.0338	3.01855
		Ring finger and WD repeat domain 2	Rfwd2	4.35857	3.39605	2.59162	4.15214	2.48605	1.54099
		Rho-related BTB domain containing 1	Rhobtb1	3.03955	1.3697	0.596195	0.837323	13.5842	3.71627
		Rho-related BTB domain containing 2	Rhobtb2	0.814426	0.451831	0.382586	0.849012	0.575886	0.248938
		Rho-related BTB domain containing 3	Rhobtb3	4.38889	2.72047	1.01667	1.27797	1.34151	0.398833
		Ring finger protein 1	Ring1	0.0235824	0.0309023	0.044931	0.0237465	0.0150286	0.0183746
		Ring finger protein 10	Rnf10	30.7786	30.566	22.5313	38.9582	20.166	12.8514
		Ring finger protein 103	Rnf103	42.6317	13.6787	14.161	15.283	14.5592	4.63914
		Ring finger protein 11	Rnf11	10.5843	9.73956	9.67228	14.4586	10.2949	9.27827
		Ring finger 111	Rnf111	9.15054	5.14744	3.87409	4.06669	5.87202	1.70983
		Ring finger protein 113A2	Rnf113a2	0.000150688	0.0139253	0.000524728	0.00931555	0.000163758	0.0013752
		Ring finger protein 114	Rnf114	23.3258	9.67228	6.16395	11.5824	7.27958	3.10341
		Ring finger protein 115	Rnf115	52.1233	24.8273	12.0742	16.2668	13.6787	5.47879
		Ring finger protein 121	Rnf121	11.1105	5.95399	3.06069	4.80273	4.41942	2.14928
		Ring finger protein 123	Rnf123	3.125	5.91286	1.16785	3.125	0.713931	1.67465
		Ring finger protein 125	Rnf125	6.60636	4.7039	1.05253	1.70983	1.22591	0.424506
		Ring finger protein 128	Rnf128	53.5887	44.4421	10.9576	19.2109	5.36603	16.9576
		Ring finger protein 13	Rnf13	23.0047	8.02141	4.23939	7.43254	4.63914	2.97699
		Ring finger protein 130	Rnf130	8.90031	8.42021	9.34281	13.9661	11.1105	7.17936
		Ring finger protein 135	Rnf135	0.99575	0.418662	0.312918	0.467765	0.854917	0.210787
		Ring finger protein 138	Rnf138	6.93481	3.84733	2.89559	4.51228	6.16395	1.55171
		Ring finger protein 139	Rnf139	6.33725	2.3357	1.42786	2.77763	2.75845	1.37922
		Ring finger protein 14	Rnf14	1.78244	14.161	2.57372	4.63914	0.352051	2.87559
		Ring finger protein 144A	Rnf144a	0.183501	0.491021	0.0949858	0.232267	0.150085	0.0750427
		Ring finger protein 144B	Rnf144b	1.5625	1.20904	0.519018	1.58431	2.97699	2.38478
		Ring finger protein 145	Rnf145	9.21418	4.15214	3.61465	5.40336	2.45183	0.968522
		Ring finger protein 146	Rnf146	9.08733	6.25	3.54026	5.63282	5.00669	2.70168
		Ring finger protein 150	Rnf150	0.390625	0.396078	1.38882	1.02374	0.173602	0.24551
		Ring finger protein 152	Rnf152	0.0165601	0.734002	0.0129928	0.424506	0.0700173	0.356965
		Ring finger protein 166	Rnf166	0.154305	0.398833	0.125335	0.310756	0.14199	0.193963
		Ring finger protein 167	Rnf167	0.982042	6.07909	1.70983	3.51581	0.00459365	1.09722
		Ring finger protein 168	Rnf168	3.54026	2.97699	2.17929	3.01855	3.58968	1.24303
		Ring finger protein 170	Rnf170	6.56073	2.72047	2.27183	2.836	1.88407	0.975258
		Ring finger protein 180	Rnf180	0.0340514	0.167689	0.0572673	0.136205	0.00833765	0.0125502
		Ring finger protein 181	Rnf181	22.688	30.3549	14.2595	22.688	34.6277	13.9661
		Ring finger protein 187	Rnf187	0.0124635	0.00893607	0.0102648	0.0211069	0.00394395	0.0153444
		Ring finger protein 19A	Rnf19a	2.85572	5.07658	1.65159	2.53829	0.219738	0.922651
		Ring finger protein 19B	Rnf19b	21.0224	10.4386	5.75117	8.83883	5.51689	2.19445
		Ring finger protein 2	Rnf2	5.59391	2.85572	2.52076	3.30318	3.90103	1.37922
		Ring finger protein 20	Rnf20	0.132481	1.32304	0.283979	1.09722	0.000479513	0.728932
		Ring finger protein 207	Rnf207	0.14199	0.198039	0.0700173	0.238797	0.0601145	0.0434005
		Ring finger protein 208	Rnf208	0.0105534	0.0249271	0.00516812	0.0130832	0.0101235	0.0234195
		Ring finger protein 212	Rnf212	0.0478233	0.103942	0.210787	0.119398	0.00333952	0.0141197
		Ring finger protein 215	Rnf215	0.451831	0.684848	0.110633	0.560139	0.0880127	0.212253
		Ring finger protein 216	Rnf216	6.65231	7.17936	4.18102	7.2293	3.49152	2.3357
		Ring finger protein 219	Rnf219	0.843147	1.00965	0.754638	1.02374	0.866851	0.401607
		Ring finger protein 220	Rnf220	17.6777	28.5191	14.3587	25.5253	13.0308	8.30429
		Ring finger protein 24	Rnf24	1.49885	0.390625	0.680118	0.837323	0.666121	0.216713
		Ring finger protein 31	Rnf31	1.58431	2.48605	0.537321	1.85814	0.55627	0.300171
		Ring finger protein 34	Rnf34	1.54099	2.93601	0.728932	2.07607	0.00542507	1.17597
		Ring finger protein 38	Rnf38	8.90031	5.83146	5.79118	7.74817	8.71715	2.95643
		Ring finger protein 4	Rnf4	12.1582	31.6439	21.9151	29.937	13.6787	11.4229
		Ring finger protein 40	Rnf40	0.501338	3.84733	1.89718	2.59162	0.372124	1.11254
		Ring finger protein 41	Rnf41	3.56489	11.5824	2.66448	8.13339	1.28686	2.3357
		Ring finger protein 43	Rnf43	0.803214	2.28763	0.398833	1.17597	0.418662	0.369554
		Ring finger protein 44	Rnf44	22.2211	12.4137	11.2656	17.5556	22.0676	7.33022
		Ring finger protein 5	Rnf5	25.8816	31.4253	11.2656	16.0428	11.1105	7.17936
		Ring finger protein (C3H2C3 type) 6	Rnf6	1.72173	3.61465	1.3139	3.03955	0.387927	1.4082
		Ring finger protein 7	Rnf7	0.0541782	0.694408	0.754638	0.515433	0.0107008	0.3545
		Ring finger protein 8	Rnf8	0.680118	1.418	0.564035	1.93704	0.100402	0.548611
		Ring finger and SPRY domain containing 1	Rspry1	6.83934	7.91098	5.9954	7.08052	2.87559	1.85814
		SH3 domain containing ring finger 1	Sh3rf1	16.9576	9.47323	2.04749	3.87409	3.51581	1.35084
		SNF2 histone linker PHD RING helicase	Shprh	5.55527	4.09498	4.32847	5.71145	5.87202	1.78244
		Seven in absentia 1A	Siah1a	8.30429	4.51228	2.48605	4.90365	3.41967	1.42786
		Seven in absentia 2	Siah2	0.000150688	0.916277	0.0809882	0.0681027	0	0.143972
		S-phase kinase-associated protein 1A	Skp1a	121.419	39.5021	27.9322	35.8489	26.6093	18.0491
		S-phase kinase-associated protein 2 (p45)	Skp2	2.00535	1.55171	0.377319	0.94859	0.689612	0.192624
		SMAD specific E3 ubiquitin protein ligase 1	Smurf1	4.51228	3.32616	2.27183	3.58968	6.12138	1.62885
		SMAD specific E3 ubiquitin protein ligase 2	Smurf2	16.4938	12.2428	5.18325	9.67228	6.56073	3.63979
		Suppressor of cytokine signaling 1	Socs1	1.08964	0.808801	0.567958	0.491021	0.187356	0.154305
		Suppressor of cytokine signaling 2	Socs2	0.16538	0.116941	0.0431007	0.149049	0.0471649	0.0862015
		Suppressor of cytokine signaling 3	Socs3	5.11189	1.96408	0.276214	0.634572	2.53829	0.843147
		Suppressor of cytokine signaling 4	Socs4	20.733	10.6579	5.29216	6.07909	6.47041	2.48605
		Suppressor of cytokine signaling 5	Socs5	0.552427	0.504825	0.387927	0.843147	0.961832	0.797666
		Suppressor of cytokine signaling 6	Socs6	3.34929	2.70168	2.9977	5.11189	1.8453	1.20904
		Speckle-type POZ protein	Spop	0.0156668	0.377319	0.125335	0.227487	0.326206	0.187356
		SplA/ryanodine receptor domain and SOCS box containing 1	Spsb1	0.344806	0.263132	0.0202471	0.0815516	0.0983355	0.0280444
		SplA/ryanodine receptor domain and SOCS box containing 2	Spsb2	2.07607	2.52076	0.93553	1.83255	0.94859	0.630189
		SplA/ryanodine receptor domain and SOCS box containing 4	Spsb4	0.188659	0.192624	0.184777	0.243815	0.0695337	0.0258061
		STIP1 homology and U-Box containing protein 1	Stub1	15.6041	9.67228	11.5824	14.0632	5.67199	6.56073
		Synovial apoptosis inhibitor 1, synoviolin	Syvn1	25.7028	12.6745	7.17936	10.0134	21.0224	5.47879
		Transcription elongation factor B (SIII), polypeptide 1	Tceb1	0.000150688	1.8199	0.00144357	0.0601145	0	0.219738
		Transcription elongation factor B (SIII), polypeptide 2	Tceb2	32.0856	32.5335	25.1739	32.5335	14.7624	13.4904
		Tumor necrosis factor, alpha-induced protein 1 (endothelial)	Tnfaip1	0.125335	15.6041	0.519018	6.74518	0.00041744	1.68629
		Tumor necrosis factor, alpha-induced protein 3	Tnfaip3	0.0530632	0.831539	0.280069	0.421574	0.00408303	0.296038
		Topoisomerase I binding, arginine/serine-rich	Topors	1.62885	0.494436	0.323953	0.487629	0.608722	0.233883
		Tnf receptor-associated factor 2	Traf2	2.85572	3.82075	0.929068	2.40137	1.77013	0.689612
		Tnf receptor-associated factor 3	Traf3	1.4885	0.803214	0.30861	0.797666	1.08212	0.179724
		Tnf receptor associated factor 4	Traf4	2.30355	2.59162	1.24303	1.85814	0.268661	0.891222
		Tnf receptor-associated factor 5	Traf5	0.372124	0.412898	0.209331	0.374713	0.086801	0.172403
		Tnf receptor-associated factor 6	Traf6	0.00133759	1.3139	0.121065	0.304361	0.000163758	0.111403
		Tnf receptor-associated factor 7	Traf7	8.47878	3.92817	2.6278	4.12346	5.44094	1.6176
		TRAF-interacting protein	Traip	0.491021	0.808801	0.340059	0.347204	0.1011	0.0874048
		Tripartite motif-containing 10	Trim10	0.0237465	0.0512557	0.0350087	0.0631032	0.00362917	0.00715842
		Tripartite motif-containing 11	Trim11	0.99575	1.22591	0.548611	1.02374	0.55627	0.289946
		Tripartite motif-containing 13	Trim13	0.319493	0.156459	0.257716	0.323953	0.224355	0.433426
		Tripartite motif-containing 17	Trim17	0.00229682	0.0117098	0.00492335	0.0176261	0.000219097	0.00327079
		Tripartite motif-containing 2	Trim2	0.0481559	0.0313336	0.0315516	0.0383098	0.0232578	0.0101235
		Tripartite motif-containing 21	Trim21	0	0.0237465	0.000524728	0.00018681	0	0.0076722
		Tripartite motif-containing 23	Trim23	0.000150688	0.464534	0.0553166	0.467765	0	0.266805
		Tripartite motif-containing 24	Trim24	3.32616	3.54026	3.6906	4.76956	3.4674	4.38889
		Tripartite motif-containing 25	Trim25	27.1684	21.0224	11.9908	18.9465	16.4938	6.29347
		Tripartite motif-containing 26	Trim26	1.64018	5.67199	4.29857	7.58872	0.41577	1.09722
		Tripartite motif-containing 27	Trim27	3.03955	3.58968	3.56489	4.15214	2.93601	2.24056
		Tripartite motif-containing 28	Trim28	3.74212	21.9151	6.12138	7.85633	0.916277	3.14674
		Tripartite motif-containing 3	Trim3	0.33771	0.335377	0.186062	0.390625	0.744248	0.3545
		Tripartite motif-containing 31	Trim31	21.0224	52.8509	14.161	20.0267	0.000510379	0.0130832
		Tripartite motif-containing 32	Trim32	0.000939289	0.086801	0.00388965	0.0352522	0	0.0609536
		Tripartite motif-containing 33	Trim33	6.29347	2.79695	2.68302	3.6906	4.29857	1.57337
		Tripartite motif-containing 36	Trim36	1.64018	1.83255	1.38882	2.53829	0.0028672	0.243815
		Tripartite motif-containing 37	Trim37	1.57337	1.57337	0.786684	1.69802	1.14382	0.708999
		Tripartite motif-containing 38	Trim38	1.07464	2.52076	0.13433	0.315094	0.0347669	0.0296434
		Tripartite motif-containing 39	Trim39	2.03335	1.37922	0.699238	1.03087	1.65159	0.369554
		Tripartite motif-containing 40	Trim40	1.25167	1.43779	0.860863	1.02374	0.0139253	0.0188912
		Tripartite motif-containing 44	Trim44	1.51977	1.80733	2.0193	2.70168	3.28036	1.74576
		Tripartite motif-containing 45	Trim45	0.0949858	0.164238	0.0943297	0.167689	0.05055	0.0484908
		Tripartite motif-containing 5	Trim5	6.20683	3.30318	1.91038	2.66448	1.62885	0.494436
		Tripartite motif-containing 52	Trim52	0.00416882	0.00469017	0.0468391	0.054555	0.00083488	0.00627511
		Tripartite motif-containing 54	Trim54	0.0440064	0.0491678	0.085606	0.0431007	0.00478872	0.0175043
		Tripartite motif-containing 55	Trim55	0.000726805	0.0028672	0.00411143	0.00431584	0.000163758	0.00127424
		Tripartite motif-containing 61	Trim61	0.0133581	0.0402144	0.0458751	0.0383098	0.000163758	0.00506176
		Tripartite motif-containing 62	Trim62	0.407213	0.33076	0.347204	0.608722	0.282017	0.398833
		Tripartite motif-containing 63	Trim63	0.328475	0.335377	0.0465155	0.0530632	0.00320348	0.0251004
		Tripartite motif-containing 68	Trim68	0.00300974	0.0211069	0.0498541	0.0609536	0.000394922	0.0422137
		Tripartite motif-containing 71	Trim71	0.054555	0.122755	0.0917503	0.164238	0.00232889	0.0126375
		Tripartite motif-containing 72	Trim72	0.000150688	0.000479513	0.000524728	0.00187858	0	0.000164897
		Tripartite motif-containing 75	Trim75	0.157547	0.232267	0.335377	0.323953	0.0182477	0.0719858
		Tripartite motif-containing 8	Trim8	17.1943	15.3893	10.5112	11.4229	25.349	11.344
		Tripartite motif-containing 9	Trim9	0.00538759	0.0137336	0.00531342	0.00875217	0.00482203	0.0027314
		Tripartite motif family-like 1	Triml1	0.000150688	0.00428603	0.00405483	0.0239116	0.000163758	0
		Thyroid hormone receptor interactor 12	Trip12	16.3799	6.83934	5.36603	8.83883	10.7321	3.06069
		Tetraspanin 17	Tspan17	0.347204	0.349619	0.200803	0.243815	0.0690534	0.0695337
		Tetratricopeptide repeat domain 3	Ttc3	4.2101	5.36603	4.23939	5.63282	4.86978	3.49152
		Ubiquitin C	Ubc	2.70168	2.52076	2.57372	1.7337	1.10485	0.955188
		Ubiquitin protein ligase E3A	Ube3a	0.21822	2.9977	0.666121	1.29581	0.000163758	1.92366
		Ubiquitin protein ligase E3B	Ube3b	5.04151	1.38882	0.885066	1.66308	0.759887	0.897421
		Ubiquitin protein ligase E3C	Ube3c	6.12138	3.92817	1.87106	3.125	1.20068	1.07464
		Ubiquitination factor E4A, UFD2 homolog (S. cerevisiae)	Ube4a	10.1532	5.75117	3.76815	6.51541	3.28036	2.72047
		Ubiquitination factor E4B, UFD2 homolog (S. cerevisiae)	Ube4b	34.3885	39.7768	14.3587	15.6041	11.0338	6.42571
		Ubiquitin protein ligase E3 component n-recognin 1	Ubr1	4.26888	2.00535	1.44779	2.53829	5.75117	1.87106
		Ubiquitin protein ligase E3 component n-recognin 2	Ubr2	0.000528377	2.06173	1.01667	2.11969	1.7337	0.808801
		Ubiquitin protein ligase E3 component n-recognin 3	Ubr3	10.2949	19.8884	8.53775	11.908	5.44094	4.83614
		Ubiquitin protein ligase E3 component n-recognin 5	Ubr5	12.6745	15.0726	19.0782	40.3321	7.48424	7.2293
		Ubiquitin protein ligase E3 component n-recognin 7 (putative)	Ubr7	4.29857	1.96408	1.6176	2.95643	2.64608	0.723897
		Ubiquitin-like, containing PHD and RING finger domains 2	Uhrf2	4.57527	2.60965	2.53829	5.2556	4.51228	1.53034
		Unkempt homolog (Drosophila)	Unk	2.24056	1.17597	0.988872	1.89718	1.37922	0.61722
		Unkempt-like (Drosophila)	Unkl	0.191293	0.385247	0.0588773	0.102511	0.106126	0.0530632
		Von Hippel-Lindau tumor suppressor	Vhl	0.501338	0.398833	0.298098	0.529924	0.160858	0.186062
		Vpr (HIV-1) binding protein	Vprbp	0.207885	0.786684	0.364466	0.961832	0.0074624	0.55627
		Vacuolar protein sorting 11 (yeast)	Vps11	2.836	2.09051	0.988872	1.33224	1.60643	0.854917
		Vacuolar protein sorting 18 (yeast)	Vps18	1.08964	1.91038	0.638986	1.26914	0.101803	0.442533
		Vacuolar protein sorting 41 (yeast)	Vps41	8.02141	7.91098	5.00669	7.12977	6.47041	3.06069
		Vacuolar protein sorting 8 homolog (S. cerevisiae)	Vps8	2.79695	1.43779	1.65159	2.06173	2.59162	1.10485
		WD repeat, SAM and U-box domain containing 1	Wdsub1	2.81641	1.59533	3.76815	4.23939	4.86978	3.82075
		Wolf-Hirschhorn syndrome candidate 1 (human)	Whsc1	8.42021	4.60709	1.93704	4.06669	1.97774	1.08212
		WD repeat and SOCS box-containing 1	Wsb1	12.7627	5.83146	6.79209	12.4137	1.80733	0.560139
		WW domain containing E3 ubiquitin protein ligase 1	Wwp1	11.344	11.908	9.08733	12.4137	18.1747	7.80207
		X-linked inhibitor of apoptosis	Xiap	22.2211	8.42021	4.54366	5.91286	5.9954	1.68629
		Zinc finger and BTB domain containing 16	Zbtb16	5.14744	4.80273	2.28763	5.75117	2.59162	2.27183
		Zer-1 homolog (C. elegans)	Zer1	0.156459	3.28036	1.03087	2.16423	2.72047	0.929068
		Zinc finger like protein 1	Zfpl1	0.317286	7.58872	4.86978	7.2293	6.47041	2.93601
		Zinc and ring finger 1	Znrf1	0	0.0956465	0.0294387	0.127084	0.0254508	0.0519712
		Zinc and ring finger 2	Znrf2	5.29216	10.9576	8.24692	12.9408	5.71145	4.63914
		Zyg-ll homolog B (C. elegans)	Zyg11b	2.79695	2.35195	0.897421	1.68629	1.62885	0.99575
