# Supplementary material for: Semantic clustering analysis of E3-ubiquitin ligases in gastrointestinal tract defines genes ontology clusters with tissue expression patterns
Source: BMC Gastroenterol. 2022 Apr 12;22:186. doi: 10.1186/s12876-022-02265-2 (PMC9006408; doi:10.1186/s12876-022-02265-2)
Supplement: Supplementary file 2 — Additional file 2. Extended version of Table 1. Significantly different ontologies for different tissue. [file 12876_2022_2265_MOESM2_ESM.xlsx]

## Sheet: Enriched ontologies 
	rowname	V3	Group	desc	X	X0.611457036114569	level	colon.up	intensine.up	stomach.up	col_per	int_up	sto_per	X.1	X.2	X.3	X.4	X.5	X.6	X.7	X.8
1	small intensine - colon	Socs1	intensine up	cellular response to cytokine stimulus	1	0.011457	5	0	2	0	0	0.0909091	0	NA	Socs1
2	stomach - small intensine	Socs1	intensine up	cellular response to cytokine stimulus	1	0.011457	5	0	2	0	0	0.0909091	0	NA	Socs1
3	small intensine - colon	Btrc	colon up	cellular response to organic cyclic compound	2	0.031779	5	1	2	0	0.00847458	0.0909091	0	NA	Btrc	Socs1
4	small intensine - colon	Socs1	intensine up	cellular response to organic cyclic compound	2	0.031779	5	1	2	0	0.00847458	0.0909091	0	NA	Btrc	Socs1
5	stomach - small intensine	Socs1	intensine up	cellular response to organic cyclic compound	2	0.031779	5	1	2	0	0.00847458	0.0909091	0	NA	Btrc	Socs1
6	small intensine - colon	Socs5	colon up	cytokine-mediated signaling pathway	3	0.0202419	5	1	3	2	0.00847458	0.136364	0.025641	NA	Socs5	Socs1	Socs3	Cish	Socs5
7	small intensine - colon	Socs1	intensine up	cytokine-mediated signaling pathway	3	0.0202419	5	1	3	2	0.00847458	0.136364	0.025641	NA	Socs5	Socs1	Socs3	Cish	Socs5
8	stomach - small intensine	Socs1	intensine up	cytokine-mediated signaling pathway	3	0.0202419	5	1	3	2	0.00847458	0.136364	0.025641	NA	Socs5	Socs1	Socs3	Cish	Socs5
9	small intensine - colon	Socs3	intensine up	cytokine-mediated signaling pathway	3	0.0202419	5	1	3	2	0.00847458	0.136364	0.025641	NA	Socs5	Socs1	Socs3	Cish	Socs5
10	stomach - small intensine	Cish	stomach up	cytokine-mediated signaling pathway	3	0.0202419	5	1	3	2	0.00847458	0.136364	0.025641	NA	Socs5	Socs1	Socs3	Cish	Socs5
11	stomach - small intensine	Socs5	stomach up	cytokine-mediated signaling pathway	3	0.0202419	5	1	3	2	0.00847458	0.136364	0.025641	NA	Socs5	Socs1	Socs3	Cish	Socs5
12	small intensine - colon	Socs1	intensine up	cytoplasmic ribonucleoprotein granule	4	0.011457	4	0	2	0	0	0.0909091	0	NA	Socs1
13	stomach - small intensine	Socs1	intensine up	cytoplasmic ribonucleoprotein granule	4	0.011457	4	0	2	0	0	0.0909091	0	NA	Socs1
14	stomach - colon	Trim40	colon up	IkappaB kinase complex	5	0.031779	7	1	2	0	0.00847458	0.0909091	0	NA	Trim40
15	small intensine - colon	Trim40	intensine up	IkappaB kinase complex	5	0.031779	7	1	2	0	0.00847458	0.0909091	0	NA	Trim40
16	stomach - small intensine	Trim40	intensine up	IkappaB kinase complex	5	0.031779	7	1	2	0	0.00847458	0.0909091	0	NA	Trim40
17	small intensine - colon	Socs1	intensine up	insulin-like growth factor receptor binding	6	0.011457	4	0	2	0	0	0.0909091	0	NA	Socs1
18	stomach - small intensine	Socs1	intensine up	insulin-like growth factor receptor binding	6	0.011457	4	0	2	0	0	0.0909091	0	NA	Socs1
19	small intensine - colon	Socs5	colon up	intracellular signal transduction	7	0.0493521	4	4	4	4	0.0338983	0.181818	0.0512821	NA	Socs5	Spsb4	Wsb1	Socs1	Socs3	Asb2	Cish
20	small intensine - colon	Spsb4	colon up	intracellular signal transduction	7	0.0493521	4	4	4	4	0.0338983	0.181818	0.0512821	NA	Socs5	Spsb4	Wsb1	Socs1	Socs3	Asb2	Cish
21	small intensine - colon	Wsb1	colon up	intracellular signal transduction	7	0.0493521	4	4	4	4	0.0338983	0.181818	0.0512821	NA	Socs5	Spsb4	Wsb1	Socs1	Socs3	Asb2	Cish
22	stomach - colon	Wsb1	colon up	intracellular signal transduction	7	0.0493521	4	4	4	4	0.0338983	0.181818	0.0512821	NA	Socs5	Spsb4	Wsb1	Socs1	Socs3	Asb2	Cish
23	small intensine - colon	Socs1	intensine up	intracellular signal transduction	7	0.0493521	4	4	4	4	0.0338983	0.181818	0.0512821	NA	Socs5	Spsb4	Wsb1	Socs1	Socs3	Asb2	Cish
24	stomach - small intensine	Socs1	intensine up	intracellular signal transduction	7	0.0493521	4	4	4	4	0.0338983	0.181818	0.0512821	NA	Socs5	Spsb4	Wsb1	Socs1	Socs3	Asb2	Cish
25	small intensine - colon	Socs3	intensine up	intracellular signal transduction	7	0.0493521	4	4	4	4	0.0338983	0.181818	0.0512821	NA	Socs5	Spsb4	Wsb1	Socs1	Socs3	Asb2	Cish
26	stomach - small intensine	Wsb1	intensine up	intracellular signal transduction	7	0.0493521	4	4	4	4	0.0338983	0.181818	0.0512821	NA	Socs5	Spsb4	Wsb1	Socs1	Socs3	Asb2	Cish
27	stomach - colon	Asb2	stomach up	intracellular signal transduction	7	0.0493521	4	4	4	4	0.0338983	0.181818	0.0512821	NA	Socs5	Spsb4	Wsb1	Socs1	Socs3	Asb2	Cish
28	stomach - small intensine	Asb2	stomach up	intracellular signal transduction	7	0.0493521	4	4	4	4	0.0338983	0.181818	0.0512821	NA	Socs5	Spsb4	Wsb1	Socs1	Socs3	Asb2	Cish
29	stomach - small intensine	Cish	stomach up	intracellular signal transduction	7	0.0493521	4	4	4	4	0.0338983	0.181818	0.0512821	NA	Socs5	Spsb4	Wsb1	Socs1	Socs3	Asb2	Cish
30	stomach - small intensine	Socs5	stomach up	intracellular signal transduction	7	0.0493521	4	4	4	4	0.0338983	0.181818	0.0512821	NA	Socs5	Spsb4	Wsb1	Socs1	Socs3	Asb2	Cish
31	small intensine - colon	Pias1	colon up	JAK-STAT cascade	8	0.0418198	6	2	3	2	0.0169492	0.136364	0.025641	NA	Pias1	Socs5	Socs1	Socs3	Pias1
32	small intensine - colon	Socs5	colon up	JAK-STAT cascade	8	0.0418198	6	2	3	2	0.0169492	0.136364	0.025641	NA	Pias1	Socs5	Socs1	Socs3	Pias1
33	small intensine - colon	Socs1	intensine up	JAK-STAT cascade	8	0.0418198	6	2	3	2	0.0169492	0.136364	0.025641	NA	Pias1	Socs5	Socs1	Socs3	Pias1
34	stomach - small intensine	Socs1	intensine up	JAK-STAT cascade	8	0.0418198	6	2	3	2	0.0169492	0.136364	0.025641	NA	Pias1	Socs5	Socs1	Socs3	Pias1
35	small intensine - colon	Socs3	intensine up	JAK-STAT cascade	8	0.0418198	6	2	3	2	0.0169492	0.136364	0.025641	NA	Pias1	Socs5	Socs1	Socs3	Pias1
36	stomach - small intensine	Pias1	stomach up	JAK-STAT cascade	8	0.0418198	6	2	3	2	0.0169492	0.136364	0.025641	NA	Pias1	Socs5	Socs1	Socs3	Pias1
37	stomach - small intensine	Socs5	stomach up	JAK-STAT cascade	8	0.0418198	6	2	3	2	0.0169492	0.136364	0.025641	NA	Pias1	Socs5	Socs1	Socs3	Pias1
38	small intensine - colon	Socs1	intensine up	negative regulation of insulin receptor signaling pathway	9	0.00197326	5	0	3	1	0	0.136364	0.0128205	NA	Socs1	Socs3	Cish
39	stomach - small intensine	Socs1	intensine up	negative regulation of insulin receptor signaling pathway	9	0.00197326	5	0	3	1	0	0.136364	0.0128205	NA	Socs1	Socs3	Cish
40	small intensine - colon	Socs3	intensine up	negative regulation of insulin receptor signaling pathway	9	0.00197326	5	0	3	1	0	0.136364	0.0128205	NA	Socs1	Socs3	Cish
41	stomach - small intensine	Cish	stomach up	negative regulation of insulin receptor signaling pathway	9	0.00197326	5	0	3	1	0	0.136364	0.0128205	NA	Socs1	Socs3	Cish
42	small intensine - colon	Socs5	colon up	negative regulation of JAK-STAT cascade	10	0.0202419	7	1	3	2	0.00847458	0.136364	0.025641	NA	Socs5	Socs1	Socs3	Cish
43	small intensine - colon	Socs1	intensine up	negative regulation of JAK-STAT cascade	10	0.0202419	7	1	3	2	0.00847458	0.136364	0.025641	NA	Socs5	Socs1	Socs3	Cish
44	stomach - small intensine	Socs1	intensine up	negative regulation of JAK-STAT cascade	10	0.0202419	7	1	3	2	0.00847458	0.136364	0.025641	NA	Socs5	Socs1	Socs3	Cish
45	small intensine - colon	Socs3	intensine up	negative regulation of JAK-STAT cascade	10	0.0202419	7	1	3	2	0.00847458	0.136364	0.025641	NA	Socs5	Socs1	Socs3	Cish
46	stomach - small intensine	Cish	stomach up	negative regulation of JAK-STAT cascade	10	0.0202419	7	1	3	2	0.00847458	0.136364	0.025641	NA	Socs5	Socs1	Socs3	Cish
47	stomach - small intensine	Socs5	stomach up	negative regulation of JAK-STAT cascade	10	0.0202419	7	1	3	2	0.00847458	0.136364	0.025641	NA	Socs5	Socs1	Socs3	Cish
48	stomach - colon	Trim40	colon up	negative regulation of NF-kappaB transcription factor activity	11	0.031779	5	1	2	0	0.00847458	0.0909091	0	NA	Trim40
49	small intensine - colon	Trim40	intensine up	negative regulation of NF-kappaB transcription factor activity	11	0.031779	5	1	2	0	0.00847458	0.0909091	0	NA	Trim40
50	stomach - small intensine	Trim40	intensine up	negative regulation of NF-kappaB transcription factor activity	11	0.031779	5	1	2	0	0.00847458	0.0909091	0	NA	Trim40
51	stomach - colon	Trim40	colon up	negative regulation of protein catabolic process	12	0.031779	6	1	2	0	0.00847458	0.0909091	0	NA	Trim40
52	small intensine - colon	Trim40	intensine up	negative regulation of protein catabolic process	12	0.031779	6	1	2	0	0.00847458	0.0909091	0	NA	Trim40
53	stomach - small intensine	Trim40	intensine up	negative regulation of protein catabolic process	12	0.031779	6	1	2	0	0.00847458	0.0909091	0	NA	Trim40
54	small intensine - colon	Socs5	colon up	negative regulation of protein kinase activity	13	0.0202419	7	1	3	2	0.00847458	0.136364	0.025641	NA	Socs5	Socs3	Cish	Socs1
55	small intensine - colon	Socs1	intensine up	negative regulation of protein kinase activity	13	0.0202419	7	1	3	2	0.00847458	0.136364	0.025641	NA	Socs5	Socs3	Cish	Socs1
56	stomach - small intensine	Socs1	intensine up	negative regulation of protein kinase activity	13	0.0202419	7	1	3	2	0.00847458	0.136364	0.025641	NA	Socs5	Socs3	Cish	Socs1
57	small intensine - colon	Socs3	intensine up	negative regulation of protein kinase activity	13	0.0202419	7	1	3	2	0.00847458	0.136364	0.025641	NA	Socs5	Socs3	Cish	Socs1
58	stomach - small intensine	Cish	stomach up	negative regulation of protein kinase activity	13	0.0202419	7	1	3	2	0.00847458	0.136364	0.025641	NA	Socs5	Socs3	Cish	Socs1
59	stomach - small intensine	Socs5	stomach up	negative regulation of protein kinase activity	13	0.0202419	7	1	3	2	0.00847458	0.136364	0.025641	NA	Socs5	Socs3	Cish	Socs1
60	stomach - colon	Trim40	colon up	negative regulation of protein localization to nucleus	14	0.031779	6	1	2	0	0.00847458	0.0909091	0	NA	Trim40
61	small intensine - colon	Trim40	intensine up	negative regulation of protein localization to nucleus	14	0.031779	6	1	2	0	0.00847458	0.0909091	0	NA	Trim40
62	stomach - small intensine	Trim40	intensine up	negative regulation of protein localization to nucleus	14	0.031779	6	1	2	0	0.00847458	0.0909091	0	NA	Trim40
63	small intensine - colon	Socs5	colon up	negative regulation of signal transduction	15	0.0202419	4	1	3	2	0.00847458	0.136364	0.025641	NA	Socs5	Socs3	Cish	Socs1
64	small intensine - colon	Socs1	intensine up	negative regulation of signal transduction	15	0.0202419	4	1	3	2	0.00847458	0.136364	0.025641	NA	Socs5	Socs3	Cish	Socs1
65	stomach - small intensine	Socs1	intensine up	negative regulation of signal transduction	15	0.0202419	4	1	3	2	0.00847458	0.136364	0.025641	NA	Socs5	Socs3	Cish	Socs1
66	small intensine - colon	Socs3	intensine up	negative regulation of signal transduction	15	0.0202419	4	1	3	2	0.00847458	0.136364	0.025641	NA	Socs5	Socs3	Cish	Socs1
67	stomach - small intensine	Cish	stomach up	negative regulation of signal transduction	15	0.0202419	4	1	3	2	0.00847458	0.136364	0.025641	NA	Socs5	Socs3	Cish	Socs1
68	stomach - small intensine	Socs5	stomach up	negative regulation of signal transduction	15	0.0202419	4	1	3	2	0.00847458	0.136364	0.025641	NA	Socs5	Socs3	Cish	Socs1
69	small intensine - colon	Socs1	intensine up	negative regulation of tyrosine phosphorylation of STAT protein	16	0.00129605	10	0	3	0	0	0.136364	0	NA	Socs1	Socs3
70	stomach - small intensine	Socs1	intensine up	negative regulation of tyrosine phosphorylation of STAT protein	16	0.00129605	10	0	3	0	0	0.136364	0	NA	Socs1	Socs3
71	small intensine - colon	Socs3	intensine up	negative regulation of tyrosine phosphorylation of STAT protein	16	0.00129605	10	0	3	0	0	0.136364	0	NA	Socs1	Socs3
72	stomach - colon	Mul1	colon up	positive regulation of I-kappaB kinase/NF-kappaB signaling	17	0.0418198	6	2	3	2	0.0169492	0.136364	0.025641	NA	Mul1	Trim62	Trim13	Rnf31	Trim38
73	small intensine - colon	Trim62	colon up	positive regulation of I-kappaB kinase/NF-kappaB signaling	17	0.0418198	6	2	3	2	0.0169492	0.136364	0.025641	NA	Mul1	Trim62	Trim13	Rnf31	Trim38
74	stomach - small intensine	Mul1	intensine up	positive regulation of I-kappaB kinase/NF-kappaB signaling	17	0.0418198	6	2	3	2	0.0169492	0.136364	0.025641	NA	Mul1	Trim62	Trim13	Rnf31	Trim38
75	stomach - small intensine	Rnf31	intensine up	positive regulation of I-kappaB kinase/NF-kappaB signaling	17	0.0418198	6	2	3	2	0.0169492	0.136364	0.025641	NA	Mul1	Trim62	Trim13	Rnf31	Trim38
76	stomach - small intensine	Trim38	intensine up	positive regulation of I-kappaB kinase/NF-kappaB signaling	17	0.0418198	6	2	3	2	0.0169492	0.136364	0.025641	NA	Mul1	Trim62	Trim13	Rnf31	Trim38
77	stomach - small intensine	Trim13	stomach up	positive regulation of I-kappaB kinase/NF-kappaB signaling	17	0.0418198	6	2	3	2	0.0169492	0.136364	0.025641	NA	Mul1	Trim62	Trim13	Rnf31	Trim38
78	stomach - small intensine	Trim62	stomach up	positive regulation of I-kappaB kinase/NF-kappaB signaling	17	0.0418198	6	2	3	2	0.0169492	0.136364	0.025641	NA	Mul1	Trim62	Trim13	Rnf31	Trim38
79	small intensine - colon	Socs1	intensine up	positive regulation of regulatory T cell differentiation	18	0.011457	9	0	2	0	0	0.0909091	0	NA	Socs1
80	stomach - small intensine	Socs1	intensine up	positive regulation of regulatory T cell differentiation	18	0.011457	9	0	2	0	0	0.0909091	0	NA	Socs1
81	small intensine - colon	Socs5	colon up	protein kinase inhibitor activity	19	0.0202419	5	1	3	2	0.00847458	0.136364	0.025641	NA	Socs5	Socs3	Cish	Socs1
82	small intensine - colon	Socs1	intensine up	protein kinase inhibitor activity	19	0.0202419	5	1	3	2	0.00847458	0.136364	0.025641	NA	Socs5	Socs3	Cish	Socs1
83	stomach - small intensine	Socs1	intensine up	protein kinase inhibitor activity	19	0.0202419	5	1	3	2	0.00847458	0.136364	0.025641	NA	Socs5	Socs3	Cish	Socs1
84	small intensine - colon	Socs3	intensine up	protein kinase inhibitor activity	19	0.0202419	5	1	3	2	0.00847458	0.136364	0.025641	NA	Socs5	Socs3	Cish	Socs1
85	stomach - small intensine	Cish	stomach up	protein kinase inhibitor activity	19	0.0202419	5	1	3	2	0.00847458	0.136364	0.025641	NA	Socs5	Socs3	Cish	Socs1
86	stomach - small intensine	Socs5	stomach up	protein kinase inhibitor activity	19	0.0202419	5	1	3	2	0.00847458	0.136364	0.025641	NA	Socs5	Socs3	Cish	Socs1
87	stomach - colon	Trim40	colon up	protein neddylation	20	0.031779	8	1	2	0	0.00847458	0.0909091	0	NA	Trim40
88	small intensine - colon	Trim40	intensine up	protein neddylation	20	0.031779	8	1	2	0	0.00847458	0.0909091	0	NA	Trim40
89	stomach - small intensine	Trim40	intensine up	protein neddylation	20	0.031779	8	1	2	0	0.00847458	0.0909091	0	NA	Trim40
90	small intensine - colon	Socs1	intensine up	regulation of activation of Janus kinase activity	21	0.011457	9	0	2	0	0	0.0909091	0	NA	Socs1
91	stomach - small intensine	Socs1	intensine up	regulation of activation of Janus kinase activity	21	0.011457	9	0	2	0	0	0.0909091	0	NA	Socs1
92	small intensine - colon	Socs1	intensine up	regulation of cytokine secretion	22	0.011457	7	0	2	0	0	0.0909091	0	NA	Socs1
93	stomach - small intensine	Socs1	intensine up	regulation of cytokine secretion	22	0.011457	7	0	2	0	0	0.0909091	0	NA	Socs1
94	small intensine - colon	Socs1	intensine up	regulation of interferon-gamma-mediated signaling pathway	23	0.011457	5	0	2	0	0	0.0909091	0	NA	Socs1
95	stomach - small intensine	Socs1	intensine up	regulation of interferon-gamma-mediated signaling pathway	23	0.011457	5	0	2	0	0	0.0909091	0	NA	Socs1
96	small intensine - colon	Socs1	intensine up	regulation of JAK-STAT cascade	24	0.011457	6	0	2	0	0	0.0909091	0	NA	Socs1
97	stomach - small intensine	Socs1	intensine up	regulation of JAK-STAT cascade	24	0.011457	6	0	2	0	0	0.0909091	0	NA	Socs1
98	small intensine - colon	Socs1	intensine up	regulation of protein phosphorylation	25	0.00129605	7	0	3	0	0	0.136364	0	NA	Socs1	Socs3
99	stomach - small intensine	Socs1	intensine up	regulation of protein phosphorylation	25	0.00129605	7	0	3	0	0	0.136364	0	NA	Socs1	Socs3
100	small intensine - colon	Socs3	intensine up	regulation of protein phosphorylation	25	0.00129605	7	0	3	0	0	0.136364	0	NA	Socs1	Socs3
101	small intensine - colon	Socs1	intensine up	regulation of tyrosine phosphorylation of STAT protein	26	0.011457	9	0	2	0	0	0.0909091	0	NA	Socs1
102	stomach - small intensine	Socs1	intensine up	regulation of tyrosine phosphorylation of STAT protein	26	0.011457	9	0	2	0	0	0.0909091	0	NA	Socs1
