# Supplementary material for: Semantic clustering analysis of E3-ubiquitin ligases in gastrointestinal tract defines genes ontology clusters with tissue expression patterns
Source: BMC Gastroenterol. 2022 Apr 12;22:186. doi: 10.1186/s12876-022-02265-2 (PMC9006408; doi:10.1186/s12876-022-02265-2)
Supplement: Supplementary file 4 — Additional file 4. Expression profiling of Ub-ligases and ubiquitination-related genes in colon of DSS treated and control mice. [file 12876_2022_2265_MOESM4_ESM.xlsx]

## Sheet: all genes_organs
		Orgán		CO dist WT		CO DSS
			Symbol	WT1	WT2	WT1	WT2	WT3
		RIKEN cDNA 6430527G18 gene	6430527G18 Rik	0	0	0	0	0.000829113
		Autoimmune regulator (autoimmune polyendocrinopathy candidiasis ectodermal dystrophy)	Aire	0.00573439	0.0258061	0.00223402	0.000742077	0.00174067
		Autocrine motility factor receptor	Amfr	2.17929	1.62885	3.41967	5.51689	11.2656
		Anaphase promoting complex subunit 10	Anapc10	1.51977	0.814426	1.30482	1.68629	1.01667
		Anaphase promoting complex subunit 11	Anapc11	2.91573	2.36831	3.6906	3.2352	0
		Anaphase promoting complex subunit 13	Anapc13	11.344	14.2595	6.60636	10.083	7.3812
		Anaphase promoting complex subunit 2	Anapc2	1.16785	0.0898621	0	0.0296434	0.0425074
		Anaphase promoting complex subunit 4	Anapc4	0.24213	0.454974	0.280069	0.515433	0.302259
		Anaphase-promoting complex subunit 5	Anapc5	6.69858	10.083	8.42021	9.73956	12.6745
		Anaphase promoting complex subunit 7	Anapc7	1.65159	2.57372	1.26914	1.26914	1.03804
		Ankyrin repeat and IBR domain containing 1	Ankib1	1.05985	1.20904	2.31957	1.20068	0.00127424
		Adenomatosis polyposis coli 2	Apc2	0.385247	1.83255	0.136205	0.206449	0.173602
		Ariadne ubiquitin-conjugating enzyme E2 binding protein homolog 1 (Drosophila)	Arih1	10.2238	11.744	9.34281	4.9721	6.60636
		Ariadne homolog 2 (Drosophila)	Arih2	9.08733	10.2949	7.966	7.5363	2.57372
		Ankyrin repeat and SOCS box-containing 1	Asb1	0.000611168	0.000692382	0.000305584	0.000742077	0.000121552
		Ankyrin repeat and SOCS box-containing 11	Asb11	0.328475	0.306478	0.410046	0.988872	2.14928
		Ankyrin repeat and SOCS box-containing 18	Asb18	0.0549345	0.212253	0.0526967	0.122755	0.0176261
		Ankyrin repeat and SOCS box-containing 2	Asb2	0.666121	0.903663	0.684848	0.634572	1.60643
		Ankyrin repeat and SOCS box-containing 3	Asb3	0.571908	0.814426	0.497875	0.480916	1.12807
		Ankyrin repeat and SOCS box-containing 9	Asb9	0.000611168	0.131566	0.0509016	0.111403	0.0152384
		Alpha thalassemia/mental retardation syndrome X-linked homolog (human)	Atrx	0.0362433	0.0232578	1.33224	0.000742077	1.09722
		BRCA1 associated RING domain 1	Bard1	0.317286	0.713931	0.749425	0.684848	1.02374
		Bcl6 interacting corepressor	Bcor	3.92817	5.18325	6.79209	3.30318	4.29857
		Bifunctional apoptosis regulator	Bfar	0.497875	0.205023	1.14382	0.43644	2.6278
		Baculoviral IAP repeat-containing 2	Birc2	2.60965	3.32616	1.8453	3.21286	2.81641
		Baculoviral IAP repeat-containing 3	Birc3	8.07721	7.5363	6.56073	4.35857	4.90365
		Baculoviral IAP repeat-containing 7 (livin)	Birc7	0.0235824	0.0605326	0.0153444	0.0119558	0.00538759
		Bmi1 polycomb ring finger oncogene	Bmi1	0.797666	0.78125	0.94859	1.54099	3.19066
		BRCA1 associated protein	Brap	0.458139	0.451831	0.374713	0.464534	1.418
		Breast cancer 1	Brca1	0.291963	0.604518	0.66152	0.193963	0.680118
		Breast cancer 2	Brca2	0.418662	1.03804	0.814426	0.467765	0.61722
		BRCA1/BRCA2-containing complex, subunit 3	Brcc3	8.83883	7.74817	7.85633	13.6787	12.5869
		BTB (POZ) domain containing 2	Btbd2	5.75117	6.98304	5.71145	7.2293	6.47041
		Beta-transducin repeat containing protein	Btrc	0.418662	0.587987	0.359448	0.401607	1.43779
		Casitas B-lineage lymphoma	Cbl	2.68302	5.9954	5.55527	7.74817	13.2127
		Casitas B-lineage lymphoma b	Cblb	3.08198	3.84733	4.35857	4.12346	4.83614
		Casitas B-lineage lymphoma c	Cblc	5.14744	5.29216	3.30318	4.01071	5.32897
		Casitas B-lineage lymphoma-like 1	Cbll1	16.2668	10.0134	6.79209	1.30482	2.77763
		Chromobox homolog 8 (Drosophila Pc class)	Cbx8	0.170029	0.634572	0.114535	0.230663	0.195312
		Cyclin B1 interacting protein 1	Ccnb1ip1	0.0488281	0.43644	0.212253	0.344806	0.0793215
		Cyclin F	Ccnf	0.393342	0.484261	0.442533	0.210787	0.786684
		CDC16 cell division cycle 16 homolog (S. cerevisiae)	Cdc16	1.68629	2.28763	1.468	1.37922	3.51581
		Cell division cycle 20 homolog (S. cerevisiae)	Cdc20	0.0340514	0.276214	0.0943297	0.0232578	0.199416
		CDC23 (cell division cycle 23, yeast, homolog)	Cdc23	2.07607	1.7579	2.28763	2.72047	3.58968
		Cell division cycle 26	Cdc26	0.00157969	0.0076722	0.0101235	0.000742077	0.00944559
		Cell division cycle 27 homolog (S. cerevisiae)	Cdc27	5.2193	6.0371	5.67199	3.63979	14.2595
		Cell division cycle 34 homolog (S. cerevisiae)	Cdc34	1.79484	2.3357	1.7337	1.8453	5.75117
		Cadherin 1	Cdh1	14.0632	17.1943	25.349	15.283	113.288
		Cell growth regulator with ring finger domain 1	Cgrrf1	0.854917	1.26038	0.872881	0.451831	1.64018
		Checkpoint with forkhead and ring finger domains	Chfr	2.22508	1.83255	1.97774	3.25771	5.51689
		Cytokine inducible SH2-containing protein	Cish	0.359448	0.713931	0.533609	0.537321	0.786684
		CCR4-NOT transcription complex, subunit 4	Cnot4	24.1484	18.4284	22.688	24.4855	10.1532
		Cereblon	Crbn	1.43779	1.55171	1.05985	2.57372	5.2556
		Cullin 1	Cul1	5.95399	4.93776	6.25	11.1105	14.5592
		Cullin 2	Cul2	1.32304	1.7579	1.29581	1.39848	3.32616
		Cullin 3	Cul3	5.32897	4.15214	5.87202	2.36831	8.59714
		Cullin 4A	Cul4a	6.33725	6.69858	6.79209	8.13339	13.9661
		Cullin 4B	Cul4b	5.00669	3.19066	6.33725	7.17936	7.43254
		Cullin 5	Cul5	3.58968	4.38889	4.51228	6.29347	5.67199
		Cullin 7	Cul7	0.00957744	0.0592869	0.00887434	0.00756658	0.0263483
		DC-STAMP domain containing 1	Dcst1	0.130657	0.110633	0.0124635	0.0101235	0.0396608
		DET1 and DDB1 associated 1	Dda1	3.34929	3.90103	2.89559	3.51581	2.04749
		Damage specific DNA binding protein 1	Ddb1	10.7321	11.4229	12.4137	13.5842	19.6146
		Damage specific DNA binding protein 2	Ddb2	0.33076	0.21822	0.347204	0.304361	1.19239
		De-etiolated homolog 1 (Arabidopsis)	Det1	0.00565544	0.041345	0.000305584	0	0.0383098
		Diablo homolog (Drosophila)	Diablo	1.34151	1.87106	3.39605	3.983	10.5843
		Denticleless homolog (Drosophila)	Dtl	0.0203879	0.0880127	0.352051	0.0530632	0.17481
		Deltex 3 homolog (Drosophila)	Dtx3	0.0054628	0.0129928	0.0137336	0.0036041	0.0750427
		Deltex 4 homolog (Drosophila)	Dtx4	0.106126	0.131566	0.335377	0.0832651	2.31957
		DAZ interacting protein 3, zinc finger	Dzip3	0.872881	1.02374	0.808801	0.878952	0.866851
		Ectodermal-neural cortex 1	Enc1	0.713931	0.487629	0.968522	0.955188	2.22508
		Excision repaiross-complementing rodent repair deficiency, complementation group 8	Ercc8	0.575886	0.820091	0.385247	0.501338	1.15177
		Fanconi anemia, complementation group L	Fancl	0.78125	1.11254	0.630189	0.872881	0.909948
		F-box and leucine-rich repeat protein 12	Fbxl12	0.0455583	0.0149248	0.0155586	0.000742077	0.0345267
		F-box and leucine-rich repeat protein 14	Fbxl14	1.51977	1.68629	3.21286	2.73939	2.13444
		F-box and leucine-rich repeat protein 17	Fbxl17	0.99575	0.849012	0.866851	1.26914	2.52076
		F-box and leucine-rich repeat protein 18	Fbxl18	1.54099	3.6906	1.6176	2.59162	2.79695
		F-box and leucine-rich repeat protein 2	Fbxl2	0.0383098	0.086801	0.0187607	0.0169081	0.0205297
		F-box and leucine-rich repeat protein 3	Fbxl3	1.54099	3.30318	1.79484	1.38882	8.07721
		F-box and leucine-rich repeat protein 4	Fbxl4	0.583925	1.28686	0.529924	0.670754	1.03087
		F-box and leucine-rich repeat protein 5	Fbxl5	4.35857	3.49152	7.27958	10.9576	12.0742
		F-box protein 11	Fbxo11	6.83934	7.33022	6.07909	6.79209	8.24692
		F-box protein 17	Fbxo17	0.0367492	0.0898621	0.0719858	0.0437024	0.0719858
		F-box protein 18	Fbxo18	0.424506	0.508337	0.312918	0.471019	1.05985
		F-box protein 2	Fbxo2	0.186062	0.41577	0.0481559	0.0832651	0.086801
		F-box protein 21	Fbxo21	0.872881	1.42786	0.704102	0.66152	2.41807
		F-box protein 22	Fbxo22	0.515433	0.387927	0.744248	0.608722	1.36024
		F-box protein 25	Fbxo25	21.6134	19.751	21.7638	30.7786	28.7175
		F-box protein 27	Fbxo27	1.26038	2.14928	1.55171	3.74212	0.803214
		F-box protein 3	Fbxo3	2.50334	2.30355	2.06173	2.46888	5.75117
		F-box protein 30	Fbxo30	3.21286	3.49152	2.17929	3.19066	6.20683
		F-box protein 31	Fbxo31	0.225916	0.396078	0.317286	0.118574	1.15978
		F-box protein 32	Fbxo32	9.34281	9.34281	6.65231	6.83934	32.0856
		F-box protein 33	Fbxo33	0.78125	0.903663	0.803214	0.93553	4.76956
		F-box protein 4	Fbxo4	0.430432	0.567958	0.461325	0.612956	2.11969
		F-box protein 43	Fbxo43	0.0247549	0.0729907	0.0930311	0.0880127	0.0396608
		F-box protein 44	Fbxo44	0.00414003	0.0130832	0.00839564	0.00183992	0.0154511
		F-box protein 5	Fbxo5	0.739108	1.00965	0.625836	0.471019	0.65695
		F-box protein 6	Fbxo6	1.29581	1.68629	1.00268	0.955188	1.22591
		F-box protein 7	Fbxo7	1.3139	0.786684	0.66152	0.533609	0.897421
		F-box protein 9	Fbxo9	8.71715	9.02456	6.98304	8.59714	9.27827
		F-box and WD-40 domain protein 10	Fbxw10	0.135265	0.247218	0.143972	0.33771	0.210787
		F-box and WD-40 domain protein 11	Fbxw11	3.37259	2.53829	3.19066	6.74518	12.5
		F-box and WD-40 domain protein 2	Fbxw2	12.7627	13.5842	11.1878	14.3587	9.73956
		F-box and WD-40 domain protein 20	Fbxw20	0.0196934	0.240458	0.352051	0.191293	0.015996
		F-box and WD-40 domain protein 4	Fbxw4	2.17929	3.19066	1.74576	2.81641	2.72047
		F-box and WD-40 domain protein 5	Fbxw5	2.72047	2.87559	3.2352	1.7337	4.12346
		F-box and WD-40 domain protein 7	Fbxw7	0.300171	0.41577	0.387927	0.477594	1.15978
		F-box and WD-40 domain protein 8	Fbxw8	1.00268	1.17597	0.803214	0.982042	2.95643
		Feminization 1 homolog b (C. elegans)	Fem1b	0.878952	0.929068	1.02374	0.323953	3.71627
		Giant axonal neuropathy	Gan	0.759887	0.739108	0.754638	0.445611	0.723897
		HECT domain and ankyrin repeat containing, E3 ubiquitin protein ligase 1	Hace1	1.01667	1.13592	0.680118	0.942037	1.10485
		HECT domain containing 1	Hectd1	6.88691	8.36205	6.83934	9.02456	14.7624
		HECT domain containing 2	Hectd2	0.254168	0.792156	0.445611	0.467765	1.10485
		HECT domain containing 3	Hectd3	2.31957	1.51977	2.17929	2.46888	10.0134
		HECT, C2 and WW domain containing E3 ubiquitin protein ligase 1	Hecw1	0.08269	0.377319	0.264962	0.451831	0.1011
		Hect (homologous to the E6-AP (UBE3A) carboxyl terminus) domain and RCC1	Herc1	2.16423	2.25614	1.96408	2.72047	6.42571
		Hect (homologous to the E6-AP (UBE3A) carboxyl terminus) domain and RCC1 (CHC1)-like domain (RLD) 2	Herc2	0.0557014	0.356965	0.259509	0.00772557	0.866851
		Hect domain and RLD 3	Herc3	0.0270891	0.10911	0.0963118	0.124469	1.02374
		Hect domain and RLD 4	Herc4	0.127084	0.105393	0.374713	0.112958	0.808801
		Hect domain and RLD 6	Herc6	0.207885	0.652412	0.335377	1.05253	0.652412
		Helicase-like transcription factor	Hltf	0.94859	1.15177	0.65695	0.00851284	2.28763
		HECT, UBA and WWE domain containing 1	Huwe1	8.36205	12.0742	15.1774	7.48424	14.2595
		Interleukin-1 receptor-associated kinase 1	Irak1	2.89559	2.25614	3.61465	4.7039	5.2556
		Itchy, E3 ubiquitin protein ligase	Itch	12.5869	11.744	10.083	15.4963	20.5898
		Kelch repeat and BTB (POZ) domain containing 10	Kbtbd10	0.0388446	0.14199	0.105393	0.296038	0.0491678
		Kelch repeat and BTB (POZ) domain containing 7	Kbtbd7	3.125	3.19066	4.12346	4.29857	7.2293
		Potassium channel tetramerisation domain containing 10	Kctd10	2.0193	1.87106	2.87559	3.87409	13.8696
		Potassium channel tetramerisation domain containing 13	Kctd13	0.044931	0.00686681	0.012207	0.00482203	0.0136388
		Kelch-like ECH-associated protein 1	Keap1	0.0203879	0.0186311	0.0226218	0.0133581	0.054555
		Kelch-like 12 (Drosophila)	Klhl12	0.372124	0.564035	0.552427	0.124469	1.60643
		Kelch-like 13 (Drosophila)	Klhl13	0.191293	0.261314	0.186062	0.278135	0.44871
		Kelch-like 2, Mayven (Drosophila)	Klhl2	3.44345	3.32616	2.79695	4.41942	8.71715
		Kelch-like 20 (Drosophila)	Klhl20	0.442533	0.41577	0.497875	0.352051	1.21744
		Kelch-like 21 (Drosophila)	Klhl21	0.266805	0.638986	0.243815	0.196671	0.803214
		Kelch-like 22 (Drosophila)	Klhl22	0.501338	0.461325	0.579892	0.179724	1.468
		Kelch-like 24 (Drosophila)	Klhl24	6.42571	5.2193	3.14674	5.32897	8.83883
		Kelch-like 7 (Drosophila)	Klhl7	0.133402	0.369554	0.248938	0.0101939	1.16785
		Kelch-like 9 (Drosophila)	Klhl9	0.474295	0.127968	0.634572	0.0771525	4.73661
		LIM domain only 7	Lmo7	14.0632	13.0308	16.4938	21.1686	38.1565
		Ligand of numb-protein X 1	Lnx1	2.16423	2.31957	1.78244	1.74576	5.07658
		Leucine rich repeat containing 41	Lrrc41	5.14744	6.29347	5.00669	6.29347	7.33022
		Leucine rich repeat and sterile alpha motif containing 1	Lrsam1	0.212253	0.151129	0.225916	0.205023	0.541058
		Listerin E3 ubiquitin protein ligase 1	Ltn1	0.467765	0.433426	0.854917	0.487629	2.46888
		Mucosa associated lymphoid tissue lymphoma translocation gene 1	Malt1	1.26914	1.68629	1.29581	1.5625	3.66511
		Mitogen-activated protein kinase kinase kinase 1	Map3k1	0.0512557	0.0286337	0.0622344	0.0419221	0.0347669
		Membrane-associated ring finger (C3HC4) 1	March1	0.0523327	0.054555	0.0242454	0.000742077	0.0410594
		Membrane-associated ring finger (C3HC4) 11	March11	0	0.118574	0.0930311	0.0990195	0.0313336
		Membrane-associated ring finger (C3HC4) 2	March2	11.4229	11.344	9.34281	21.4641	13.8696
		Membrane-associated ring finger (C3HC4) 3	March3	0.0458751	0.0862015	0.145981	0.000742077	0.41577
		Membrane-associated ring finger (C3HC4) 5	March5	8.30429	9.73956	8.13339	5.18325	10.5112
		Membrane-associated ring finger (C3HC4) 6	March6	3.39605	3.58968	3.25771	5.63282	17.6777
		Membrane-associated ring finger (C3HC4) 7	March7	0.718897	1.68629	0.461325	0.000742077	0.000260552
		Membrane-associated ring finger (C3HC4) 8	March8	5.36603	5.67199	4.54366	5.44094	14.3587
		Transformed mouse 3T3 cell double minute 2	Mdm2	14.2595	13.1215	12.3279	15.932	10.7321
		Transformed mouse 3T3 cell double minute 4	Mdm4	4.23939	4.45016	2.03335	2.17929	12.7627
		Mex3 homolog A (C. elegans)	Mex3a	0.0313336	0.0465155	0.0471649	0.000742077	0.0793215
		Mex3 homolog C (C. elegans)	Mex3c	1.72173	1.74576	2.73939	1.66308	8.07721
		Mex3 homolog D (C. elegans)	Mex3d	0.0592869	0.183501	0.044931	0.00352993	0.200803
		Mahogunin, ring finger 1	Mgrn1	8.65693	7.17936	7.85633	10.8819	27.5476
		Mindbomb homolog 1 (Drosophila)	Mib1	2.00535	1.7337	2.04749	0.903663	9.53912
		Mindbomb homolog 2 (Drosophila)	Mib2	0.00135627	0.00234509	0.0155586	0.000742077	0.0541782
		Midline 1	Mid1	0.99575	0.878952	3.6906	1.65159	1.6176
		Midline 2	Mid2	0.575886	0.723897	0.831539	0.849012	6.93481
		Makorin, ring finger protein, 1	Mkrn1	13.2127	15.283	6.60636	4.01071	12.9408
		Makorin, ring finger protein, 2	Mkrn2	1.11254	0.93553	1.08964	1.11254	4.01071
		Menage a trois 1	Mnat1	0.000611168	0	0.000305584	0.000742077	0.0013469
		Male-specific lethal 2 homolog (Drosophila)	Msl2	15.822	12.4137	11.908	7.17936	25.349
		Mitochondrial ubiquitin ligase activator of NFKB 1	Mul1	1.39848	1.79484	1.65159	3.10341	5.79118
		MYC binding protein 2	Mycbp2	1.45786	1.80733	1.468	1.87106	2.52076
		Myosin regulatory light chain interacting protein	Mylip	7.85633	6.56073	7.80207	9.87552	4.73661
		Neural precursor cell expressed, developmentally down-regulated 4	Nedd4	27.1684	24.1484	26.0616	34.6277	55.4785
		Neural precursor cell expressed, developmentally down-regulated gene 4-like	Nedd4l	6.83934	6.0371	8.90031	10.1532	21.4641
		Neuralized homolog 1A (Drosophila)	Neurl1a	0.100402	0.285954	0.0468391	0.0342882	0.0391147
		Nuclear transcription factor, X-box binding 1	Nfx1	1.89718	3.63979	2.00535	2.59162	2.75845
		Nuclear transcription factor, X-box binding-like 1	Nfxl1	0.43644	0.600342	0.433426	0.491021	0.885066
		NHL repeat containing 1	Nhlrc1	0.000965696	0.000692382	0.00362917	0.000742077	0.00998416
		Nitric oxide synthase interacting protein	Nosip	0.508337	0.885066	0.110633	0.364466	0.172403
		Osteopetrosis associated transmembrane protein 1	Ostm1	1.55171	1.7337	1.43779	1.8199	2.93601
		Parkinson disease (autosomal recessive, juvenile) 2, parkin	Park2	0.312918	0.43644	0.254168	0.464534	0.328475
		Paired box gene 6	Pax6	0.442533	0.808801	0.508337	0.61722	0.328475
		Polycomb group ring finger 2	Pcgf2	16.1544	15.7127	10.9576	16.6086	14.8651
		Polycomb group ring finger 3	Pcgf3	10.9576	10.4386	12.6745	15.283	16.8404
		Polycomb group ring finger 5	Pcgf5	1.30482	1.85814	2.00535	1.77013	4.51228
		PDZ domain containing RING finger 3	Pdzrn3	0.0471649	0.0220032	0.114535	0.0256278	0.137153
		PDZ domain containing RING finger 4	Pdzrn4	0.0223103	0.0596992	0.0700173	0.0220032	0.0410594
		Pellino 1	Peli1	8.07721	5.75117	11.9908	7.5363	21.7638
		Pellino 2	Peli2	0.916277	1.15978	0.744248	0.759887	2.13444
		Peroxisomal biogenesis factor 12	Pex12	0.230663	0.387927	0.369554	0.152181	0.897421
		Pleckstrin homology domain interacting protein	Phip	0.652412	0.909948	0.759887	0.849012	2.27183
		PHD and ring finger domains 1	Phrf1	1.77013	2.53829	2.75845	3.34929	6.93481
		Protein inhibitor of activated STAT 1	Pias1	1.34151	0.814426	1.3139	0.93553	3.2352
		Protein inhibitor of activated STAT 2	Pias2	1.08212	1.30482	1.62885	0.0478233	6.20683
		Protein inhibitor of activated STAT 4	Pias4	0.000611168	0.000692382	0.00083488	0.0011326	0.00133759
		Praja1, RING-H2 motif containing	Pja1	2.97699	3.84733	1.66308	1.05253	4.0386
		Praja 2, RING-H2 motif containing	Pja2	5.71145	5.29216	5.87202	9.53912	17.0755
		Promyelocytic leukemia	Pml	0.326206	0.259509	0.377319	0.053804	1.50928
		Peroxisomal membrane protein 3	Pxmp3	0.803214	1.29581	0.988872	0.00715842	1.06722
		RAD18 homolog (S. cerevisiae)	Rad18	0.250669	0.587987	0.541058	0.61722	1.19239
		RAD51 homolog (S. cerevisiae)	Rad51	0.012039	0.154305	0.219738	0.000742077	0.127084
		RAN binding protein 2	Ranbp2	1.4082	2.36831	1.54099	1.418	3.14674
		RanBP-type and C3HC4-type zinc finger containing 1	Rbck1	0.30861	0.638986	0.775854	0.30861	2.10505
		Ring-box 1	Rbx1	0.133402	0.21822	0.289946	0.164238	0.207885
		RING CCCH (C3H) domains 1	Rc3h1	11.8257	8.59714	12.4137	19.2109	19.3446
		Ring finger and CCCH-type zinc finger domains 2	Rc3h2	1.47822	1.74576	1.53034	0.961832	8.07721
		Ring finger and CHY zinc finger domain containing 1	Rchy1	3.34929	2.93601	2.53829	3.125	9.08733
		Ring finger and WD repeat domain 2	Rfwd2	3.6906	3.82075	1.54099	2.75845	7.08052
		Rho-related BTB domain containing 1	Rhobtb1	0.55627	0.454974	0.458139	0.955188	2.0193
		Rho-related BTB domain containing 2	Rhobtb2	0.207885	0.257716	0.374713	0.268661	1.12807
		Rho-related BTB domain containing 3	Rhobtb3	0.230663	0.511872	0.398833	0.621513	1.04526
		Ring finger protein 1	Ring1	0.0452436	0.0729907	0.026902	0.106865	0.0156668
		Ring finger protein 10	Rnf10	20.5898	20.8772	17.8006	20.8772	18.3011
		Ring finger protein 103	Rnf103	8.30429	7.48424	5.91286	9.40779	21.4641
		Ring finger protein 11	Rnf11	10.1532	9.47323	11.344	12.3279	25.5253
		Ring finger 111	Rnf111	2.16423	2.93601	2.16423	2.36831	4.48111
		Ring finger protein 113A2	Rnf113a2	0.00290722	0.00658709	0.00681938	0.000742077	0.00805364
		Ring finger protein 114	Rnf114	15.822	25.1739	13.4904	14.0632	17.3139
		Ring finger protein 115	Rnf115	8.13339	9.21418	9.27827	15.283	17.0755
		Ring finger protein 121	Rnf121	1.74576	1.87106	2.11969	2.45183	5.63282
		Ring finger protein 123	Rnf123	5.11189	6.42571	5.51689	2.64608	3.66511
		Ring finger protein 125	Rnf125	1.65159	1.67465	1.3697	1.87106	4.86978
		Ring finger protein 128	Rnf128	6.42571	6.16395	4.48111	1.74576	13.7738
		Ring finger protein 13	Rnf13	4.29857	3.90103	3.08198	5.47879	12.7627
		Ring finger protein 130	Rnf130	12.0742	13.8696	6.83934	10.8819	16.6086
		Ring finger protein 135	Rnf135	0.398833	0.608722	0.433426	0.849012	0.808801
		Ring finger protein 138	Rnf138	3.63979	3.4674	2.59162	3.87409	8.71715
		Ring finger protein 139	Rnf139	0.975258	0.982042	1.02374	1.418	6.47041
		Ring finger protein 14	Rnf14	5.07658	4.29857	3.49152	1.24303	4.57527
		Ring finger protein 144A	Rnf144a	0.154305	0.16538	0.143972	0.240458	0.387927
		Ring finger protein 144B	Rnf144b	1.64018	1.20904	1.08964	2.40137	2.03335
		Ring finger protein 145	Rnf145	3.03955	3.125	3.25771	3.66511	16.2668
		Ring finger protein 146	Rnf146	3.74212	4.80273	2.55594	3.56489	5.18325
		Ring finger protein 150	Rnf150	0.335377	0.494436	0.364466	0.831539	0.825795
		Ring finger protein 152	Rnf152	0.0596992	0.0622344	0.0832651	0.0245839	0.770494
		Ring finger protein 166	Rnf166	0.192624	0.508337	0.335377	0.127084	0.310756
		Ring finger protein 167	Rnf167	2.81641	3.30318	3.21286	1.01667	3.30318
		Ring finger protein 168	Rnf168	7.2293	8.96222	5.71145	5.59391	4.54366
		Ring finger protein 170	Rnf170	1.64018	1.6176	1.16785	1.92366	3.4674
		Ring finger protein 180	Rnf180	0.111403	0.180974	0.335377	0.148019	0.168855
		Ring finger protein 181	Rnf181	8.83883	9.47323	5.75117	12.2428	25.8816
		Ring finger protein 187	Rnf187	0.0185024	0.00104221	0.0113109	0.000742077	0.0259856
		Ring finger protein 19A	Rnf19a	1.68629	1.62885	1.38882	0.922651	4.18102
		Ring finger protein 19B	Rnf19b	5.95399	6.33725	5.75117	12.5	10.5112
		Ring finger protein 2	Rnf2	3.14674	3.76815	2.13444	1.51977	5.95399
		Ring finger protein 20	Rnf20	0.792156	0.749425	0.65695	0.00640696	0.909948
		Ring finger protein 207	Rnf207	0.361948	0.708999	0.0898621	0.161976	0.148019
		Ring finger protein 208	Rnf208	0.0766195	0.158643	0.0109256	0.0103362	0.00513242
		Ring finger protein 212	Rnf212	0.0874048	0.298098	0.1011	0.230663	0.0667012
		Ring finger protein 215	Rnf215	0.713931	0.379943	0.340059	0.317286	0.252413
		Ring finger protein 216	Rnf216	11.2656	11.344	11.5023	15.4963	8.90031
		Ring finger protein 219	Rnf219	1.13592	1.26038	0.814426	1.22591	1.68629
		Ring finger protein 220	Rnf220	33.6808	31.4253	31.2083	32.5335	25.1739
		Ring finger protein 24	Rnf24	0.200803	0.106865	0.412898	0.982042	1.14382
		Ring finger protein 31	Rnf31	1.10485	1.03804	1.10485	0.634572	1.68629
		Ring finger protein 34	Rnf34	1.15177	1.26038	1.33224	1.03087	2.89559
		Ring finger protein 38	Rnf38	6.60636	6.51541	5.9954	8.42021	9.94421
		Ring finger protein 4	Rnf4	40.3321	30.3549	22.3756	34.151	40.0535
		Ring finger protein 40	Rnf40	0.849012	0.843147	1.08212	0.897421	3.2352
		Ring finger protein 41	Rnf41	16.3799	20.733	18.3011	8.24692	10.4386
		Ring finger protein 43	Rnf43	1.07464	0.975258	1.45786	0.600342	1.4082
		Ring finger protein 44	Rnf44	20.3063	17.6777	26.6093	28.9172	37.1131
		Ring finger protein 5	Rnf5	10.5843	9.47323	10.8067	13.7738	16.8404
		Ring finger protein (C3H2C3 type) 6	Rnf6	1.58431	1.51977	1.34151	1.07464	7.33022
		Ring finger protein 7	Rnf7	0.263132	0.156459	0.321715	0.139067	0.433426
		Ring finger protein 8	Rnf8	0.843147	0.93553	1.12028	0.255936	2.09051
		Ring finger and SPRY domain containing 1	Rspry1	5.2556	5.14744	5.9954	8.02141	8.96222
		SH3 domain containing ring finger 1	Sh3rf1	6.29347	9.47323	7.12977	6.20683	9.87552
		SNF2 histone linker PHD RING helicase	Shprh	3.6906	3.74212	3.82075	6.12138	6.16395
		Seven in absentia 1A	Siah1a	2.07607	2.93601	2.25614	3.51581	5.2556
		Seven in absentia 2	Siah2	0.0990195	0.21822	0.216713	0	0.0437024
		S-phase kinase-associated protein 1A	Skp1a	13.5842	15.6041	11.1878	13.8696	45.376
		S-phase kinase-associated protein 2 (p45)	Skp2	0.522628	0.61722	0.497875	0.501338	1.18415
		SMAD specific E3 ubiquitin protein ligase 1	Smurf1	4.06669	3.37259	3.51581	4.93776	4.57527
		SMAD specific E3 ubiquitin protein ligase 2	Smurf2	5.2556	3.06069	4.54366	6.16395	12.2428
		Suppressor of cytokine signaling 1	Socs1	0.533609	1.01667	0.699238	0.699238	0.694408
		Suppressor of cytokine signaling 2	Socs2	0.0158855	0.0214015	0.0455583	0.0416326	0.106865
		Suppressor of cytokine signaling 3	Socs3	0.474295	1.09722	2.9977	0.670754	1.03804
		Suppressor of cytokine signaling 4	Socs4	3.21286	3.16862	2.93601	3.4674	9.94421
		Suppressor of cytokine signaling 5	Socs5	0.433426	0.560139	0.537321	0.587987	3.21286
		Suppressor of cytokine signaling 6	Socs6	2.28763	2.57372	2.9977	2.72047	5.32897
		Speckle-type POZ protein	Spop	0.182233	0.276214	0.116134	0.0596992	0.412898
		SplA/ryanodine receptor domain and SOCS box containing 1	Spsb1	0.0396608	0.0431007	0.0391147	0.0136388	0.315094
		SplA/ryanodine receptor domain and SOCS box containing 2	Spsb2	1.83255	1.80733	1.7337	1.12028	2.38478
		SplA/ryanodine receptor domain and SOCS box containing 4	Spsb4	0.221266	0.504825	0.278135	0.393342	0.571908
		STIP1 homology and U-Box containing protein 1	Stub1	11.2656	9.21418	10.083	10.3665	17.9244
		Synovial apoptosis inhibitor 1, synoviolin	Syvn1	7.6415	6.60636	10.3665	10.8819	18.8156
		Transcription elongation factor B (SIII), polypeptide 1	Tceb1	0.0282395	0.0549345	0.243815	0.00506176	0.792156
		Transcription elongation factor B (SIII), polypeptide 2	Tceb2	14.161	13.6787	13.8696	15.283	25.8816
		Tumor necrosis factor, alpha-induced protein 1 (endothelial)	Tnfaip1	6.65231	6.07909	5.36603	0.112958	6.79209
		Tumor necrosis factor, alpha-induced protein 3	Tnfaip3	0.33771	0.600342	2.10505	0.248938	1.36024
		Topoisomerase I binding, arginine/serine-rich	Topors	0.0874048	0.263132	0.163103	0.280069	0.638986
		Tnf receptor-associated factor 2	Traf2	2.20971	3.28036	1.66308	2.24056	2.55594
		Tnf receptor-associated factor 3	Traf3	0.347204	0.474295	0.461325	0.497875	1.83255
		Tnf receptor associated factor 4	Traf4	2.14928	1.60643	4.29857	2.52076	6.47041
		Tnf receptor-associated factor 5	Traf5	0.219738	0.191293	0.369554	0.323953	0.638986
		Tnf receptor-associated factor 6	Traf6	0.24213	0.323953	0.708999	0.00296831	0.699238
		Tnf receptor-associated factor 7	Traf7	3.56489	4.51228	2.79695	3.61465	5.2556
		TRAF-interacting protein	Traip	0.564035	1.28686	0.312918	0.427458	0.212253
		Tripartite motif-containing 10	Trim10	0.0195574	0.138107	0.102511	0.124469	0.0158855
		Tripartite motif-containing 11	Trim11	0.982042	1.85814	0.41577	0.333061	0.567958
		Tripartite motif-containing 13	Trim13	0.0592869	0.270529	0.207885	0.387927	0.511872
		Tripartite motif-containing 17	Trim17	0.00944559	0.00998416	0.00499208	0.00482203	0.0166753
		Tripartite motif-containing 2	Trim2	0.0270891	0.0117098	0.0116289	0.00857205	0.0639841
		Tripartite motif-containing 21	Trim21	0.000611168	0.000692382	0.00159068	0	0.000602754
		Tripartite motif-containing 23	Trim23	0.168855	0.0564789	0.0375214	0.0333506	0.0422137
		Tripartite motif-containing 24	Trim24	3.41967	3.79436	2.9977	2.77763	8.36205
		Tripartite motif-containing 25	Trim25	7.58872	8.07721	14.3587	15.4963	22.0676
		Tripartite motif-containing 26	Trim26	5.00669	6.65231	13.6787	6.33725	7.43254
		Tripartite motif-containing 27	Trim27	4.12346	4.57527	5.83146	6.29347	5.36603
		Tripartite motif-containing 28	Trim28	5.04151	4.29857	9.08733	5.67199	11.4229
		Tripartite motif-containing 3	Trim3	0.192624	0.333061	0.410046	0.243815	1.06722
		Tripartite motif-containing 31	Trim31	12.8514	15.7127	21.4641	16.9576	22.2211
		Tripartite motif-containing 32	Trim32	0.0221562	0.0288328	0.0217003	0.000742077	0.0226218
		Tripartite motif-containing 33	Trim33	2.11969	3.16862	1.64018	2.57372	4.9721
		Tripartite motif-containing 36	Trim36	0.65695	0.860863	0.891222	1.00268	2.55594
		Tripartite motif-containing 37	Trim37	1.01667	1.70983	1.51977	1.38882	2.40137
		Tripartite motif-containing 38	Trim38	0	0.207885	0.106865	0.21822	0.0564789
		Tripartite motif-containing 39	Trim39	0.78125	0.897421	0.744248	1.08212	1.83255
		Tripartite motif-containing 40	Trim40	0.533609	1.12028	0.891222	0.814426	0.699238
		Tripartite motif-containing 44	Trim44	2.04749	1.89718	1.51977	1.88407	3.41967
		Tripartite motif-containing 45	Trim45	0.104665	0.33076	0.0700173	0.145981	0.160858
		Tripartite motif-containing 5	Trim5	1.70983	2.10505	1.01667	1.68629	2.64608
		Tripartite motif-containing 52	Trim52	0.0140222	0.1011	0.0560888	0.0755647	0.0115486
		Tripartite motif-containing 54	Trim54	0.0422137	0.189972	0.0509016	0.044931	0.0106268
		Tripartite motif-containing 55	Trim55	0.000611168	0.0091873	0.00614597	0.00331645	0.000999751
		Tripartite motif-containing 61	Trim61	0.0220032	0.125335	0.0342882	0.0850147	0.0151332
		Tripartite motif-containing 62	Trim62	0.4044	0.803214	0.529924	0.638986	1.9915
		Tripartite motif-containing 63	Trim63	0.0745244	0.257716	0.0326642	0.0956465	0.00951129
		Tripartite motif-containing 68	Trim68	0.0326642	0.0635421	0.0676323	0.0328914	0.0290334
		Tripartite motif-containing 71	Trim71	0.146997	0.296038	0.112958	0.110633	0.0443125
		Tripartite motif-containing 72	Trim72	0.000611168	0.000692382	0.00265671	0.000742077	0.000757669
		Tripartite motif-containing 75	Trim75	0.0956465	0.820091	0.315094	0.467765	0.0874048
		Tripartite motif-containing 8	Trim8	10.083	7.48424	18.5565	14.5592	17.6777
		Tripartite motif-containing 9	Trim9	0.003999	0.00964406	0.0152384	0.0127254	0.00938034
		Tripartite motif family-like 1	Triml1	0.00181459	0.0112328	0.0267162	0.0218512	0.0182477
		Thyroid hormone receptor interactor 12	Trip12	3.08198	3.63979	4.23939	3.32616	17.9244
		Tetraspanin 17	Tspan17	0.124469	0.300171	0.104665	0.109869	0.304361
		Tetratricopeptide repeat domain 3	Ttc3	5.04151	3.49152	3.39605	4.63914	8.47878
		Ubiquitin C	Ubc	1.51977	2.04749	1.06722	2.36831	1.22591
		Ubiquitin protein ligase E3A	Ube3a	0.849012	1.21744	0.638986	0.00204152	3.37259
		Ubiquitin protein ligase E3B	Ube3b	0.897421	0.744248	1.97774	1.08212	5.18325
		Ubiquitin protein ligase E3C	Ube3c	1.16785	1.15177	1.15177	0.814426	2.64608
		Ubiquitination factor E4A, UFD2 homolog (S. cerevisiae)	Ube4a	4.57527	3.61465	5.71145	4.51228	6.47041
		Ubiquitination factor E4B, UFD2 homolog (S. cerevisiae)	Ube4b	21.4641	25.5253	11.5023	19.751	13.8696
		Ubiquitin protein ligase E3 component n-recognin 1	Ubr1	1.65159	1.87106	2.13444	2.03335	4.09498
		Ubiquitin protein ligase E3 component n-recognin 2	Ubr2	1.43779	1.74576	2.13444	0.872881	4.32847
		Ubiquitin protein ligase E3 component n-recognin 3	Ubr3	8.07721	6.29347	6.60636	3.54026	14.0632
		Ubiquitin protein ligase E3 component n-recognin 5	Ubr5	40.0535	33.2171	36.6021	39.5021	28.9172
		Ubiquitin protein ligase E3 component n-recognin 7 (putative)	Ubr7	1.3139	1.4885	1.43779	1.21744	5.75117
		Ubiquitin-like, containing PHD and RING finger domains 2	Uhrf2	3.2352	3.4674	2.836	3.58968	5.75117
		Unkempt homolog (Drosophila)	Unk	1.08964	1.30482	1.00965	1.6176	1.70983
		Unkempt-like (Drosophila)	Unkl	0.100402	0.124469	0.0662404	0.0541782	0.16538
		Von Hippel-Lindau tumor suppressor	Vhl	0.401607	0.424506	0.272411	0.210787	0.647906
		Vpr (HIV-1) binding protein	Vprbp	0.765172	0.356965	2.91573	0.501338	4.29857
		Vacuolar protein sorting 11 (yeast)	Vps11	0.699238	1.00965	0.474295	0.61722	1.78244
		Vacuolar protein sorting 18 (yeast)	Vps18	0.684848	0.608722	1.03087	0.666121	1.3139
		Vacuolar protein sorting 41 (yeast)	Vps41	3.28036	3.21286	2.9977	3.76815	7.966
		Vacuolar protein sorting 8 homolog (S. cerevisiae)	Vps8	1.80733	2.28763	0	1.87106	4.57527
		WD repeat, SAM and U-box domain containing 1	Wdsub1	3.983	4.83614	0.0347669	4.2101	4.54366
		Wolf-Hirschhorn syndrome candidate 1 (human)	Whsc1	2.17929	3.66511	3.21286	2.79695	4.76956
		WD repeat and SOCS box-containing 1	Wsb1	3.25771	3.54026	2.97699	4.06669	11.344
		WW domain containing E3 ubiquitin protein ligase 1	Wwp1	10.7321	9.73956	5.36603	7.58872	12.9408
		X-linked inhibitor of apoptosis	Xiap	3.54026	6.16395	2.64608	2.70168	4.9721
		Zinc finger and BTB domain containing 16	Zbtb16	1.4885	1.17597	1.38882	1.70983	1.39848
		Zer-1 homolog (C. elegans)	Zer1	2.06173	2.95643	1.55171	1.00965	3.01855
		Zinc finger like protein 1	Zfpl1	0	9.21418	5.75117	8.13339	8.83883
		Zinc and ring finger 1	Znrf1	0.112958	0.0144164	0.132481	0.0434005	0.0328914
		Zinc and ring finger 2	Znrf2	6.83934	6.20683	5.71145	4.48111	7.17936
		Zyg-ll homolog B (C. elegans)	Zyg11b	0.670754	0.723897	0.942037	1.08964	4.0386
